# Supplementary material for: Transcriptome analysis identification of A-to-I RNA editing in granulosa cells associated with PCOS
Source: Front Endocrinol (Lausanne). 2023 Jul 21;14:1170957. doi: 10.3389/fendo.2023.1170957 (PMC10401594; doi:10.3389/fendo.2023.1170957)
Supplement: Supplementary file 6 [file Table_1.xlsx]

## Sheet: Supplymentary Table 1
Supplementary Table 1. The detail of SIFT prediction of deleterious for missense variant sites.
ID	Consequence	NTchange	AAchange	BIOTYPE	SYMBOL	known_site	Repeat	SIFT
CFH:chr1:196743530	missense_variant	c.3212A>G	p.E1071G	protein_coding	CFH	FALSE	-	deleterious
CFH:chr1:196737493	missense_variant	c.2615A>G	p.Q872R	protein_coding	CFH	FALSE	-	deleterious
NFYA:chr6:41094481	missense_variant	c.974A>G	p.D325G	protein_coding	NFYA	FALSE	-	deleterious
LAP3:chr4:17581777	missense_variant	c.236A>G	p.K79R	protein_coding	LAP3	FALSE	-	deleterious
ARF5:chr7:127590085	missense_variant	c.278A>G	p.D93G	protein_coding	ARF5	FALSE	-	deleterious_low_confidence
UPF1:chr19:18856964	missense_variant	c.1945A>G	p.S649G	protein_coding	UPF1	FALSE	-	deleterious
LIG3:chr17:34999818	missense_variant	c.2293A>G	p.K765E	protein_coding	LIG3	FALSE	-	deleterious
CREBBP:chr16:3770575	missense_variant	c.2875A>G	p.T959A	protein_coding	CREBBP	FALSE	-	deleterious
RALA:chr7:39690502	missense_variant	c.235A>G	p.R79G	protein_coding	RALA	FALSE	-	deleterious
VPS41:chr7:38742011	missense_variant	c.2233A>G	p.K745E	protein_coding	VPS41	FALSE	-	deleterious
KIAA0100:chr17:28633903	missense_variant	c.3254A>G	p.D1085G	protein_coding	KIAA0100	FALSE	-	deleterious
SYN1:chrX:47576540	missense_variant	c.938A>G	p.D313G	protein_coding	SYN1	FALSE	-	deleterious
CDK11A:chr1:1709578	missense_variant	c.658A>G	p.S220G	protein_coding	CDK11A	FALSE	-	deleterious_low_confidence
AASS:chr7:122091768	missense_variant	c.1951A>G	p.S651G	protein_coding	AASS	FALSE	-	deleterious
NISCH:chr3:52471924	missense_variant	c.520A>G	p.K174E	protein_coding	NISCH	FALSE	-	deleterious
ELOA:chr1:23759532	missense_variant	c.2356A>G	p.K786E	protein_coding	ELOA	FALSE	-	deleterious
MRC2:chr17:62679892	missense_variant	c.2288A>G	p.D763G	protein_coding	MRC2	FALSE	-	deleterious
LARS2:chr3:45516178	missense_variant	c.1946A>G	p.D649G	protein_coding	LARS2	FALSE	-	deleterious
RABGAP1:chr9:123103125	missense_variant	c.3122A>G	p.E1041G	protein_coding	RABGAP1	FALSE	-	deleterious
CALCOCO1:chr12:53714630	missense_variant	c.1450A>G	p.K484E	protein_coding	CALCOCO1	FALSE	-	deleterious
MAP4K5:chr14:50442768	missense_variant	c.1528A>G	p.N510D	protein_coding	MAP4K5	FALSE	-	deleterious
CAPN1:chr11:65182771	missense_variant	c.70A>G	p.R24G	protein_coding	CAPN1	FALSE	-	deleterious
CAPN1:chr11:65210067	missense_variant	c.1913A>G	p.Y638C	protein_coding	CAPN1	FALSE	-	deleterious
ACP3:chr3:132328288	missense_variant	c.142A>G	p.S48G	protein_coding	ACP3	FALSE	-	deleterious
XYLT2:chr17:50353642	missense_variant	c.148A>G	p.R50G	protein_coding	XYLT2	FALSE	-	deleterious_low_confidence
ATP2C1:chr3:130932053	missense_variant	c.251A>G	p.E84G	protein_coding	ATP2C1	FALSE	-	deleterious
CXorf56:chrX:119542567	missense_variant	c.409A>G	p.M137V	protein_coding	CXorf56	FALSE	-	deleterious
PHLDB1:chr11:118616083	missense_variant	c.227A>G	p.Q76R	protein_coding	PHLDB1	FALSE	-	deleterious
GRAMD1B:chr11:123600498	missense_variant	c.592A>G	p.R198G	protein_coding	GRAMD1B	FALSE	-	deleterious
GRAMD1B:chr11:123600496	missense_variant	c.590A>G	p.D197G	protein_coding	GRAMD1B	FALSE	-	deleterious
GRAMD1B:chr11:123608731	missense_variant	c.1178A>G	p.D393G	protein_coding	GRAMD1B	FALSE	-	deleterious
GRAMD1B:chr11:123622588	missense_variant	c.2231A>G	p.Y744C	protein_coding	GRAMD1B	FALSE	-	deleterious_low_confidence
RNH1:chr11:498122	missense_variant	c.976A>G	p.T326A	protein_coding	RNH1	FALSE	-	deleterious
NDUFS1:chr2:206144928	missense_variant	c.878A>G	p.E293G	protein_coding	NDUFS1	FALSE	-	deleterious
STRAP:chr12:15889965	missense_variant	c.286A>G	p.T96A	protein_coding	STRAP	FALSE	-	deleterious
STRAP:chr12:15899948	missense_variant	c.820A>G	p.S274G	protein_coding	STRAP	TRUE	-	deleterious
PHF20:chr20:35940973	missense_variant	c.2822A>G	p.N941S	protein_coding	PHF20	FALSE	-	deleterious
B4GALT7:chr5:177608579	missense_variant	c.680A>G	p.E227G	protein_coding	B4GALT7	FALSE	-	deleterious
BCLAF1:chr6:136277901	missense_variant	c.980A>G	p.D327G	protein_coding	BCLAF1	FALSE	-	deleterious
RABEP1:chr17:5377141	missense_variant	c.2051A>G	p.Y684C	protein_coding	RABEP1	FALSE	-	deleterious
HMGB3:chrX:150987166	missense_variant	c.329A>G	p.K110R	protein_coding	HMGB3	FALSE	-	deleterious
TRIO:chr5:14496953	missense_variant	c.7955A>G	p.E2652G	protein_coding	TRIO	FALSE	-	deleterious_low_confidence
VCAN:chr5:83493597	missense_variant	c.497A>G	p.E166G	protein_coding	VCAN	FALSE	-	deleterious
RAI14:chr5:34803717	missense_variant	c.271A>G	p.S91G	protein_coding	RAI14	FALSE	-	deleterious
TNC:chr9:115073614	missense_variant	c.3203A>G	p.K1068R	protein_coding	TNC	FALSE	-	deleterious
MED17:chr11:93809786	missense_variant	c.1654A>G	p.S552G	protein_coding	MED17	FALSE	-	deleterious
RETSAT:chr2:85350118	missense_variant	c.721A>G	p.S241G	protein_coding	RETSAT	FALSE	-	deleterious
RETSAT:chr2:85350108	missense_variant	c.731A>G	p.E244G	protein_coding	RETSAT	FALSE	-	deleterious
POLR2B:chr4:57023684	missense_variant	c.2789A>G	p.Q930R	protein_coding	POLR2B	FALSE	-	deleterious
RSF1:chr11:77691213	missense_variant	c.2846A>G	p.E949G	protein_coding	RSF1	FALSE	-	deleterious
VPS13D:chr1:12506882	missense_variant	c.12824A>G	p.Y4275C	protein_coding	VPS13D	FALSE	-	deleterious
LTBP1:chr2:33363446	missense_variant	c.4327A>G	p.N1443D	protein_coding	LTBP1	FALSE	-	deleterious
DKK3:chr11:12002329	missense_variant	c.322A>G	p.T108A	protein_coding	DKK3	FALSE	-	deleterious
RRP12:chr10:97388500	missense_variant	c.878A>G	p.E293G	protein_coding	RRP12	FALSE	-	deleterious
RRP12:chr10:97366143	missense_variant	c.3482A>G	p.D1161G	protein_coding	RRP12	FALSE	-	deleterious
TTC17:chr11:43492054	missense_variant	c.3185A>G	p.H1062R	protein_coding	TTC17	FALSE	-	deleterious
MRTO4:chr1:19258498	missense_variant	c.515A>G	p.D172G	protein_coding	MRTO4	FALSE	-	deleterious
THRAP3:chr1:36293870	missense_variant	c.2050A>G	p.S684G	protein_coding	THRAP3	FALSE	-	deleterious
THRAP3:chr1:36292634	missense_variant	c.1955A>G	p.E652G	protein_coding	THRAP3	FALSE	-	deleterious
SYNE2:chr14:64223280	missense_variant	c.20282A>G	p.D6761G	protein_coding	SYNE2	FALSE	-	deleterious
CUL1:chr7:148787082	missense_variant	c.1441A>G	p.S481G	protein_coding	CUL1	FALSE	-	deleterious
CUL1:chr7:148797851	missense_variant	c.1939A>G	p.K647E	protein_coding	CUL1	FALSE	-	deleterious
USP36:chr17:78818704	missense_variant	c.986A>G	p.K329R	protein_coding	USP36	FALSE	-	deleterious
SOAT1:chr1:179348928	missense_variant	c.1300A>G	p.K434E	protein_coding	SOAT1	FALSE	-	deleterious
PKP2:chr12:32822540	missense_variant	c.1898A>G	p.Q633R	protein_coding	PKP2	FALSE	-	deleterious
PKP2:chr12:32821381	missense_variant	c.2120A>G	p.Q707R	protein_coding	PKP2	FALSE	-	deleterious
USP13:chr3:179754767	missense_variant	c.1834A>G	p.N612D	protein_coding	USP13	FALSE	-	deleterious
PPP1R12A:chr12:79795700	missense_variant	c.2521A>G	p.R841G	protein_coding	PPP1R12A	FALSE	-	deleterious
ATP2B4:chr1:203703757	missense_variant	c.1043A>G	p.E348G	protein_coding	ATP2B4	FALSE	-	deleterious
CDK17:chr12:96282525	missense_variant	c.1440A>G	p.I480M	protein_coding	CDK17	FALSE	-	deleterious
HDAC7:chr12:47789847	missense_variant	c.2057A>G	p.D686G	protein_coding	HDAC7	FALSE	-	deleterious
SFSWAP:chr12:131725418	missense_variant	c.620A>G	p.K207R	protein_coding	SFSWAP	FALSE	-	deleterious
SFSWAP:chr12:131766133	missense_variant	c.1967A>G	p.E656G	protein_coding	SFSWAP	FALSE	-	deleterious
U2AF2:chr19:55660607	missense_variant	c.322A>G	p.K108E	protein_coding	U2AF2	FALSE	-	deleterious
SBNO2:chr19:1112528	missense_variant	c.2389A>G	p.I797V	protein_coding	SBNO2	FALSE	-	deleterious
SBNO2:chr19:1123988	missense_variant	c.476A>G	p.E159G	protein_coding	SBNO2	FALSE	-	deleterious_low_confidence
AP3D1:chr19:2151252	missense_variant	c.83A>G	p.H28R	protein_coding	AP3D1	FALSE	-	deleterious
CDK13:chr7:39950745	missense_variant	c.104A>G	p.Q35R	protein_coding	CDK13	TRUE	-	deleterious_low_confidence
SMARCD1:chr12:50088578	missense_variant	c.712A>G	p.K238E	protein_coding	SMARCD1	FALSE	-	deleterious
THUMPD1:chr16:20741537	missense_variant	c.203A>G	p.Y68C	protein_coding	THUMPD1	FALSE	-	deleterious
RRP15:chr1:218305055	missense_variant	c.433A>G	p.M145V	protein_coding	RRP15	FALSE	-	deleterious
PDK3:chrX:24526243	missense_variant	c.719A>G	p.H240R	protein_coding	PDK3	FALSE	-	deleterious
OTUD5:chrX:48934725	missense_variant	c.896A>G	p.Y299C	protein_coding	OTUD5	FALSE	-	deleterious
ACSL4:chrX:109665446	missense_variant	c.1487A>G	p.E496G	protein_coding	ACSL4	FALSE	-	deleterious
GPKOW:chrX:49115949	missense_variant	c.1082A>G	p.D361G	protein_coding	GPKOW	FALSE	-	deleterious
GRIPAP1:chrX:48981302	missense_variant	c.1843A>G	p.K615E	protein_coding	GRIPAP1	FALSE	-	deleterious
GRIPAP1:chrX:48976060	missense_variant	c.2236A>G	p.K746E	protein_coding	GRIPAP1	FALSE	-	deleterious
GRIPAP1:chrX:48976057	missense_variant	c.2239A>G	p.S747G	protein_coding	GRIPAP1	FALSE	-	deleterious
NUCKS1:chr1:205723976	missense_variant	c.179A>G	p.D60G	protein_coding	NUCKS1	FALSE	-	deleterious
DNAJA2:chr16:46973556	missense_variant	c.17A>G	p.D6G	protein_coding	DNAJA2	FALSE	-	deleterious
MAOB:chrX:43769348	missense_variant	c.1306A>G	p.M436V	protein_coding	MAOB	FALSE	-	deleterious
SMG6:chr17:2297316	missense_variant	c.2078A>G	p.Q693R	protein_coding	SMG6	FALSE	-	deleterious
SMG6:chr17:2283660	missense_variant	c.2413A>G	p.S805G	protein_coding	SMG6	FALSE	-	deleterious
POLB:chr8:42352532	missense_variant	c.334A>G	p.R112G	protein_coding	POLB	FALSE	-	deleterious
EIF2B3:chr1:44857746	missense_variant	c.1264A>G	p.K422E	protein_coding	EIF2B3	FALSE	-	deleterious
MAP4K4:chr2:101864939	missense_variant	c.1783A>G	p.R595G	protein_coding	MAP4K4	FALSE	-	deleterious_low_confidence
SEL1L:chr14:81506119	missense_variant	c.463A>G	p.T155A	protein_coding	SEL1L	FALSE	-	deleterious_low_confidence
FAM50A:chrX:154448916	missense_variant	c.610A>G	p.S204G	protein_coding	FAM50A	FALSE	-	deleterious
CPSF1:chr8:144401252	missense_variant	c.346A>G	p.K116E	protein_coding	CPSF1	FALSE	-	deleterious
CPSF1:chr8:144395279	missense_variant	c.3173A>G	p.E1058G	protein_coding	CPSF1	FALSE	-	deleterious
ADGRL1:chr19:14152573	missense_variant	c.3479A>G	p.Q1160R	protein_coding	ADGRL1	FALSE	-	deleterious
PTPN18:chr2:130372912	missense_variant	c.1280A>G	p.E427G	protein_coding	PTPN18	FALSE	-	deleterious
HSD17B10:chrX:53432309	missense_variant	c.295A>G	p.K99E	protein_coding	HSD17B10	FALSE	-	deleterious
XRCC1:chr19:43554663	missense_variant	c.397A>G	p.S133G	protein_coding	XRCC1	FALSE	-	deleterious
SDHA:chr5:233546	missense_variant	c.965A>G	p.Q322R	protein_coding	SDHA	FALSE	-	deleterious_low_confidence
MAP3K13:chr3:185465781	missense_variant	c.1423A>G	p.K475E	protein_coding	MAP3K13	FALSE	-	deleterious
EED:chr11:86257546	missense_variant	c.584A>G	p.E195G	protein_coding	EED	FALSE	-	deleterious
EIF4G3:chr1:20849426	missense_variant	c.3817A>G	p.N1273D	protein_coding	EIF4G3	FALSE	-	deleterious
RASAL2:chr1:178467351	missense_variant	c.3608A>G	p.E1203G	protein_coding	RASAL2	FALSE	-	deleterious
MARK3:chr14:103465593	missense_variant	c.577A>G	p.K193E	protein_coding	MARK3	FALSE	-	deleterious
REXO2:chr11:114443896	missense_variant	c.272A>G	p.D91G	protein_coding	REXO2	FALSE	-	deleterious
TOP2B:chr3:25624728	missense_variant	c.2300A>G	p.Q767R	protein_coding	TOP2B	FALSE	-	deleterious
TOP2B:chr3:25615475	missense_variant	c.3463A>G	p.T1155A	protein_coding	TOP2B	FALSE	-	deleterious
DNAJC10:chr2:182728924	missense_variant	c.563A>G	p.D188G	protein_coding	DNAJC10	FALSE	-	deleterious
CAPZB:chr1:19344400	missense_variant	c.776A>G	p.E259G	protein_coding	CAPZB	FALSE	-	deleterious
UBE2A:chrX:119583196	missense_variant	c.400A>G	p.K134E	protein_coding	UBE2A	FALSE	-	deleterious
ARAF:chrX:47565043	missense_variant	c.362A>G	p.H121R	protein_coding	ARAF	FALSE	-	deleterious
NEBL:chr10:20859802	missense_variant	c.709A>G	p.N237D	protein_coding	NEBL	FALSE	-	deleterious
SYNJ2:chr6:158095691	missense_variant	c.3818A>G	p.E1273G	protein_coding	SYNJ2	FALSE	-	deleterious_low_confidence
NRDC:chr1:51792055	missense_variant	c.3071A>G	p.Q1024R	protein_coding	NRDC	FALSE	-	deleterious
SAR1A:chr10:70161899	missense_variant	c.17A>G	p.E6G	protein_coding	SAR1A	FALSE	-	deleterious
CNOT4:chr7:135414371	missense_variant	c.521A>G	p.Q174R	protein_coding	CNOT4	FALSE	-	deleterious
CDC14B:chr9:96522561	missense_variant	c.1288A>G	p.R430G	protein_coding	CDC14B	FALSE	-	deleterious
FYB1:chr5:39138663	missense_variant	c.1418A>G	p.E473G	protein_coding	FYB1	FALSE	-	deleterious
BCKDHB:chr6:80171307	missense_variant	c.659A>G	p.Q220R	protein_coding	BCKDHB	FALSE	-	deleterious
TNPO1:chr5:72893430	missense_variant	c.1950A>G	p.I650M	protein_coding	TNPO1	FALSE	-	deleterious
PLOD1:chr1:11963579	missense_variant	c.1145A>G	p.D382G	protein_coding	PLOD1	FALSE	-	deleterious
DIS3:chr13:72771808	missense_variant	c.1592A>G	p.Y531C	protein_coding	DIS3	FALSE	-	deleterious
FAT1:chr4:186636096	missense_variant	c.4112A>G	p.D1371G	protein_coding	FAT1	FALSE	-	deleterious
WBP11:chr12:14800768	missense_variant	c.80A>G	p.K27R	protein_coding	WBP11	FALSE	-	deleterious
CAD:chr2:27242645	missense_variant	c.6248A>G	p.H2083R	protein_coding	CAD	FALSE	-	deleterious
ATRX:chrX:77574308	missense_variant	c.6268A>G	p.T2090A	protein_coding	ATRX	FALSE	-	deleterious
RBM22:chr5:150696826	missense_variant	c.337A>G	p.N113D	protein_coding	RBM22	FALSE	-	deleterious
HUWE1:chrX:53562884	missense_variant	c.7151A>G	p.D2384G	protein_coding	HUWE1	FALSE	-	deleterious_low_confidence
HUWE1:chrX:53586830	missense_variant	c.4694A>G	p.Q1565R	protein_coding	HUWE1	FALSE	-	deleterious
ADD1:chr4:2899316	missense_variant	c.1042A>G	p.K348E	protein_coding	ADD1	FALSE	-	deleterious
CNOT3:chr19:54143458	missense_variant	c.110A>G	p.N37S	protein_coding	CNOT3	FALSE	-	deleterious
EPB41L1:chr20:36185154	missense_variant	c.604A>G	p.T202A	protein_coding	EPB41L1	FALSE	-	deleterious
MAPKAPK5:chr12:111885954	missense_variant	c.887A>G	p.E296G	protein_coding	MAPKAPK5	FALSE	-	deleterious
SLC23A2:chr20:4862059	missense_variant	c.1513A>G	p.N505D	protein_coding	SLC23A2	FALSE	-	deleterious
GANAB:chr11:62630402	missense_variant	c.1556A>G	p.D519G	protein_coding	GANAB	FALSE	-	deleterious
GANAB:chr11:62629833	missense_variant	c.1784A>G	p.N595S	protein_coding	GANAB	FALSE	-	deleterious
MLF2:chr12:6749877	missense_variant	c.530A>G	p.E177G	protein_coding	MLF2	FALSE	-	deleterious
SPTLC1:chr9:92112537	missense_variant	c.83A>G	p.E28G	protein_coding	SPTLC1	FALSE	-	deleterious
MAEA:chr4:1336901	missense_variant	c.806A>G	p.Q269R	protein_coding	MAEA	FALSE	-	deleterious
PABPC4:chr1:39569659	missense_variant	c.674A>G	p.D225G	protein_coding	PABPC4	FALSE	-	deleterious
AARS1:chr16:70258135	missense_variant	c.2075A>G	p.D692G	protein_coding	AARS1	FALSE	-	deleterious
GLG1:chr16:74468996	missense_variant	c.2386A>G	p.R796G	protein_coding	GLG1	FALSE	-	deleterious
TNRC6A:chr16:24805650	missense_variant	c.4168A>G	p.N1390D	protein_coding	TNRC6A	FALSE	-	deleterious
LAMB1:chr7:107975790	missense_variant	c.1088A>G	p.D363G	protein_coding	LAMB1	FALSE	-	deleterious
LAMB1:chr7:107964568	missense_variant	c.1682A>G	p.E561G	protein_coding	LAMB1	FALSE	-	deleterious
FH:chr1:241513662	missense_variant	c.319A>G	p.N107D	protein_coding	FH	FALSE	-	deleterious
OSGEP:chr14:20452059	missense_variant	c.326A>G	p.H109R	protein_coding	OSGEP	FALSE	-	deleterious
SCFD1:chr14:30674995	missense_variant	c.1172A>G	p.E391G	protein_coding	SCFD1	FALSE	-	deleterious
SUPT16H:chr14:21357956	missense_variant	c.2461A>G	p.S821G	protein_coding	SUPT16H	FALSE	-	deleterious
TINF2:chr14:24240272	missense_variant	c.1120A>G	p.R374G	protein_coding	TINF2	FALSE	-	deleterious_low_confidence
SEMA6A:chr5:116486879	missense_variant	c.832A>G	p.K278E	protein_coding	SEMA6A	FALSE	-	deleterious
TRPM7:chr15:50613775	missense_variant	c.1702A>G	p.R568G	protein_coding	TRPM7	FALSE	-	deleterious
GPATCH2:chr1:217614152	missense_variant	c.824A>G	p.E275G	protein_coding	GPATCH2	FALSE	-	deleterious
ECHDC1:chr6:127314883	missense_variant	c.448A>G	p.S150G	protein_coding	ECHDC1	FALSE	-	deleterious
LRRFIP2:chr3:37058862	missense_variant	c.1798A>G	p.R600G	protein_coding	LRRFIP2	FALSE	-	deleterious
LRRFIP2:chr3:37065833	missense_variant	c.1676A>G	p.E559G	protein_coding	LRRFIP2	FALSE	-	deleterious
WAC:chr10:28535587	missense_variant	c.104A>G	p.H35R	protein_coding	WAC	FALSE	-	deleterious
WAC:chr10:28535611	missense_variant	c.128A>G	p.H43R	protein_coding	WAC	FALSE	-	deleterious
MRPS18A:chr6:43687674	missense_variant	c.106A>G	p.R36G	protein_coding	MRPS18A	FALSE	-	deleterious
MYO9B:chr19:17200725	missense_variant	c.4459A>G	p.K1487E	protein_coding	MYO9B	FALSE	-	deleterious
MYO9B:chr19:17159471	missense_variant	c.1406A>G	p.Y469C	protein_coding	MYO9B	FALSE	-	deleterious
MYO9B:chr19:17159473	missense_variant	c.1408A>G	p.S470G	protein_coding	MYO9B	FALSE	-	deleterious
TECR:chr19:14563221	missense_variant	c.82A>G	p.T28A	protein_coding	TECR	FALSE	-	deleterious
POLRMT:chr19:621435	missense_variant	c.2263A>G	p.K755E	protein_coding	POLRMT	FALSE	-	deleterious
MKNK2:chr19:2046199	missense_variant	c.326A>G	p.E109G	protein_coding	MKNK2	FALSE	-	deleterious
LZTR1:chr22:20987545	missense_variant	c.362A>G	p.H121R	protein_coding	LZTR1	FALSE	-	deleterious
LZTR1:chr22:20990393	missense_variant	c.659A>G	p.Q220R	protein_coding	LZTR1	FALSE	-	deleterious
SF3A1:chr22:30342253	missense_variant	c.824A>G	p.D275G	protein_coding	SF3A1	FALSE	-	deleterious
SEC14L2:chr22:30422292	missense_variant	c.1097A>G	p.D366G	protein_coding	SEC14L2	FALSE	-	deleterious
PES1:chr22:30581386	missense_variant	c.770A>G	p.E257G	protein_coding	PES1	FALSE	-	deleterious
SLC35E4:chr22:30636926	missense_variant	c.476A>G	p.H159R	protein_coding	SLC35E4	FALSE	-	deleterious
HIRA:chr22:19405794	missense_variant	c.389A>G	p.H130R	protein_coding	HIRA	FALSE	-	deleterious
EIF3L:chr22:37875907	missense_variant	c.973A>G	p.M325V	protein_coding	EIF3L	FALSE	-	deleterious
DDX17:chr22:38494920	missense_variant	c.1007A>G	p.E336G	protein_coding	DDX17	FALSE	-	deleterious
ASCC2:chr22:29806851	missense_variant	c.962A>G	p.E321G	protein_coding	ASCC2	FALSE	-	deleterious
FAM118A:chr22:45323242	missense_variant	c.115A>G	p.S39G	protein_coding	FAM118A	FALSE	-	deleterious
EP300:chr22:41155055	missense_variant	c.3203A>G	p.Q1068R	protein_coding	EP300	FALSE	-	deleterious
PHF5A:chr22:41468617	missense_variant	c.37A>G	p.K13E	protein_coding	PHF5A	FALSE	-	deleterious
ACO2:chr22:41525248	missense_variant	c.1661A>G	p.Q554R	protein_coding	ACO2	FALSE	-	deleterious_low_confidence
DHRS7:chr14:60165224	missense_variant	c.86A>G	p.D29G	protein_coding	DHRS7	FALSE	-	deleterious
PABPN1:chr14:23323028	missense_variant	c.496A>G	p.K166E	protein_coding	PABPN1	FALSE	-	deleterious
SRP54:chr14:35007356	missense_variant	c.329A>G	p.Q110R	protein_coding	SRP54	FALSE	-	deleterious
SRP54:chr14:35008645	missense_variant	c.379A>G	p.R127G	protein_coding	SRP54	FALSE	-	deleterious
TRPC4AP:chr20:35013047	missense_variant	c.1370A>G	p.Q457R	protein_coding	TRPC4AP	FALSE	-	deleterious
PYGB:chr20:25278353	missense_variant	c.890A>G	p.E297G	protein_coding	PYGB	FALSE	-	deleterious
NDRG3:chr20:36680889	missense_variant	c.458A>G	p.E153G	protein_coding	NDRG3	FALSE	-	deleterious
CDC25B:chr20:3804582	missense_variant	c.1504A>G	p.R502G	protein_coding	CDC25B	FALSE	-	deleterious
SEC23B:chr20:18548654	missense_variant	c.1789A>G	p.N597D	protein_coding	SEC23B	FALSE	-	deleterious
MAPRE1:chr20:32833807	missense_variant	c.212A>G	p.Y71C	protein_coding	MAPRE1	FALSE	-	deleterious
SNTA1:chr20:33438859	missense_variant	c.478A>G	p.K160E	protein_coding	SNTA1	FALSE	-	deleterious
ACOT8:chr20:45848492	missense_variant	c.446A>G	p.E149G	protein_coding	ACOT8	TRUE	-	deleterious
LPIN2:chr18:2954557	missense_variant	c.235A>G	p.K79E	protein_coding	LPIN2	FALSE	-	deleterious
LAMA1:chr18:6974919	missense_variant	c.6607A>G	p.S2203G	protein_coding	LAMA1	FALSE	-	deleterious
TBL1X:chrX:9709257	missense_variant	c.1246A>G	p.N416D	protein_coding	TBL1X	FALSE	-	deleterious
PQBP1:chrX:48902983	missense_variant	c.697A>G	p.T233A	protein_coding	PQBP1	FALSE	-	deleterious
MAGED2:chrX:54811293	missense_variant	c.890A>G	p.K297R	protein_coding	MAGED2	FALSE	-	deleterious
SRPX2:chrX:100665260	missense_variant	c.550A>G	p.I184V	protein_coding	SRPX2	FALSE	-	deleterious
BEX4:chrX:103216424	missense_variant	c.271A>G	p.K91E	protein_coding	BEX4	FALSE	-	deleterious
DNAJC3:chr13:95785954	missense_variant	c.1091A>G	p.E364G	protein_coding	DNAJC3	FALSE	-	deleterious
MGRN1:chr16:4664719	missense_variant	c.572A>G	p.D191G	protein_coding	MGRN1	FALSE	-	deleterious
MMP15:chr16:58040167	missense_variant	c.733A>G	p.S245G	protein_coding	MMP15	FALSE	-	deleterious
NDRG4:chr16:58508995	missense_variant	c.919A>G	p.T307A	protein_coding	NDRG4	FALSE	-	deleterious
VAC14:chr16:70783047	missense_variant	c.797A>G	p.H266R	protein_coding	VAC14	FALSE	-	deleterious
WDR59:chr16:74942750	missense_variant	c.522A>G	p.I174M	protein_coding	WDR59	FALSE	-	deleterious
AXIN1:chr16:297896	missense_variant	c.1610A>G	p.H537R	protein_coding	AXIN1	FALSE	(GTG)n	deleterious
NECAB2:chr16:83968676	missense_variant	c.28A>G	p.R10G	protein_coding	NECAB2	FALSE	-	deleterious_low_confidence
CLCN7:chr16:1455750	missense_variant	c.962A>G	p.Q321R	protein_coding	CLCN7	FALSE	-	deleterious
TMEM87A:chr15:42226843	missense_variant	c.1366A>G	p.I456V	protein_coding	TMEM87A	FALSE	-	deleterious
TRIM35:chr8:27310841	missense_variant	c.395A>G	p.H132R	protein_coding	TRIM35	FALSE	-	deleterious
INTS9:chr8:28793900	missense_variant	c.944A>G	p.Y315C	protein_coding	INTS9	FALSE	-	deleterious
NBN:chr8:89953309	missense_variant	c.1780A>G	p.R594G	protein_coding	NBN	FALSE	-	deleterious
LAPTM4B:chr8:97805411	missense_variant	c.431A>G	p.Y144C	protein_coding	LAPTM4B	FALSE	-	deleterious
POP1:chr8:98156072	missense_variant	c.2080A>G	p.N694D	protein_coding	POP1	FALSE	-	deleterious
NDRG1:chr8:133242037	missense_variant	c.929A>G	p.Q310R	protein_coding	NDRG1	FALSE	-	deleterious
UBR5:chr8:102275730	missense_variant	c.6608A>G	p.D2203G	protein_coding	UBR5	FALSE	-	deleterious
GSDMD:chr8:143562453	missense_variant	c.1144A>G	p.S382G	protein_coding	GSDMD	FALSE	-	deleterious
TSTA3:chr8:143616573	missense_variant	c.140A>G	p.D47G	protein_coding	TSTA3	FALSE	-	deleterious
SH2D4A:chr8:19333021	missense_variant	c.248A>G	p.E83G	protein_coding	SH2D4A	FALSE	-	deleterious
PPP2CB:chr8:30794246	missense_variant	c.522A>G	p.I174M	protein_coding	PPP2CB	FALSE	-	deleterious
TUBB4A:chr19:6501380	missense_variant	c.184A>G	p.R62G	protein_coding	TUBB4A	FALSE	-	deleterious_low_confidence
RELB:chr19:45028896	missense_variant	c.895A>G	p.N299D	protein_coding	RELB	FALSE	-	deleterious
RELB:chr19:45025373	missense_variant	c.707A>G	p.E236G	protein_coding	RELB	FALSE	-	deleterious
DOT1L:chr19:2217032	missense_variant	c.2486A>G	p.D829G	protein_coding	DOT1L	FALSE	-	deleterious_low_confidence
PTOV1:chr19:49854533	missense_variant	c.299A>G	p.E100G	protein_coding	PTOV1	FALSE	-	deleterious
MED25:chr19:49835092	missense_variant	c.1589A>G	p.Q530R	protein_coding	MED25	FALSE	-	deleterious
PPP6R1:chr19:55236959	missense_variant	c.1763A>G	p.D588G	protein_coding	PPP6R1	FALSE	-	deleterious
ILVBL:chr19:15122928	missense_variant	c.568A>G	p.R190G	protein_coding	ILVBL	FALSE	-	deleterious
PLEKHA4:chr19:48838023	missense_variant	c.2071A>G	p.M691V	protein_coding	PLEKHA4	FALSE	-	deleterious_low_confidence
CRTC1:chr19:18765488	missense_variant	c.1019A>G	p.Q340R	protein_coding	CRTC1	FALSE	-	deleterious
SUGP1:chr19:19310165	missense_variant	c.242A>G	p.N81S	protein_coding	SUGP1	FALSE	-	deleterious
AVL9:chr7:32573218	missense_variant	c.1370A>G	p.Q457R	protein_coding	AVL9	FALSE	-	deleterious
BET1:chr7:93999196	missense_variant	c.118A>G	p.R40G	protein_coding	BET1	FALSE	-	deleterious
NAMPT:chr7:106254390	missense_variant	c.1204A>G	p.S402G	protein_coding	NAMPT	FALSE	-	deleterious
NAMPT:chr7:106268515	missense_variant	c.692A>G	p.Y231C	protein_coding	NAMPT	FALSE	-	deleterious
SSBP1:chr7:141743567	missense_variant	c.92A>G	p.N31S	protein_coding	SSBP1	FALSE	-	deleterious
SNX8:chr7:2269567	missense_variant	c.613A>G	p.R205G	protein_coding	SNX8	FALSE	-	deleterious
KDM4C:chr9:6814660	missense_variant	c.350A>G	p.E117G	protein_coding	KDM4C	FALSE	-	deleterious
DOCK8:chr9:312087	missense_variant	c.662A>G	p.D221G	protein_coding	DOCK8	FALSE	-	deleterious
SETX:chr9:132271747	missense_variant	c.7162A>G	p.T2388A	protein_coding	SETX	FALSE	-	deleterious
MICU1:chr10:72477199	missense_variant	c.728A>G	p.E243G	protein_coding	MICU1	FALSE	-	deleterious
GBF1:chr10:102369889	missense_variant	c.3241A>G	p.S1081G	protein_coding	GBF1	FALSE	-	deleterious
C1QBP:chr17:5433334	missense_variant	c.658A>G	p.K220E	protein_coding	C1QBP	FALSE	-	deleterious
GOSR1:chr17:30484264	missense_variant	c.203A>G	p.E68G	protein_coding	GOSR1	FALSE	-	deleterious
CCDC47:chr17:63761300	missense_variant	c.599A>G	p.E200G	protein_coding	CCDC47	FALSE	-	deleterious
FTSJ3:chr17:63825097	missense_variant	c.662A>G	p.E221G	protein_coding	FTSJ3	FALSE	-	deleterious
COL1A1:chr17:50187916	missense_variant	c.3329A>G	p.H1110R	protein_coding	COL1A1	FALSE	-	deleterious
KLHL5:chr4:39081986	missense_variant	c.865A>G	p.N289D	protein_coding	KLHL5	FALSE	-	deleterious
UGDH:chr4:39504472	missense_variant	c.1208A>G	p.E403G	protein_coding	UGDH	FALSE	-	deleterious
CTSC:chr11:88309197	missense_variant	c.607A>G	p.R203G	protein_coding	CTSC	FALSE	-	deleterious
MTCH2:chr11:47642393	missense_variant	c.73A>G	p.K25E	protein_coding	MTCH2	FALSE	-	deleterious
SNX15:chr11:65034871	missense_variant	c.281A>G	p.E94G	protein_coding	SNX15	FALSE	-	deleterious
ATG2A:chr11:64898152	missense_variant	c.4792A>G	p.K1598E	protein_coding	ATG2A	FALSE	-	deleterious
ST3GAL4:chr11:126409274	missense_variant	c.634A>G	p.K212E	protein_coding	ST3GAL4	FALSE	-	deleterious
CCDC86:chr11:60850270	missense_variant	c.1028A>G	p.D343G	protein_coding	CCDC86	FALSE	-	deleterious
PRPF19:chr11:60901332	missense_variant	c.605A>G	p.E202G	protein_coding	PRPF19	FALSE	-	deleterious
RNF141:chr11:10534091	missense_variant	c.68A>G	p.H23R	protein_coding	RNF141	FALSE	-	deleterious
DDX6:chr11:118765224	missense_variant	c.631A>G	p.R211G	protein_coding	DDX6	FALSE	-	deleterious
HIPK3:chr11:33347675	missense_variant	c.2066A>G	p.Q689R	protein_coding	HIPK3	FALSE	-	deleterious
AMBRA1:chr11:46408564	missense_variant	c.3172A>G	p.T1058A	protein_coding	AMBRA1	FALSE	-	deleterious_low_confidence
MADD:chr11:47323698	missense_variant	c.4405A>G	p.S1469G	protein_coding	MADD	FALSE	-	deleterious
TCIRG1:chr11:68043024	missense_variant	c.496A>G	p.R166G	protein_coding	TCIRG1	FALSE	-	deleterious
TCIRG1:chr11:68050752	missense_variant	c.2426A>G	p.Q809R	protein_coding	TCIRG1	FALSE	-	deleterious
MLEC:chr12:120694142	missense_variant	c.287A>G	p.Q96R	protein_coding	MLEC	FALSE	-	deleterious
ACAD10:chr12:111727991	missense_variant	c.1184A>G	p.E395G	protein_coding	ACAD10	FALSE	-	deleterious
COPZ1:chr12:54342222	missense_variant	c.128A>G	p.Y43C	protein_coding	COPZ1	FALSE	-	deleterious
CAND1:chr12:67312649	missense_variant	c.3512A>G	p.E1171G	protein_coding	CAND1	FALSE	-	deleterious
RAB5B:chr12:55991385	missense_variant	c.464A>G	p.N155S	protein_coding	RAB5B	FALSE	-	deleterious
CNOT2:chr12:70353902	missense_variant	c.1610A>G	p.Q537R	protein_coding	CNOT2	FALSE	-	deleterious_low_confidence
CHD4:chr12:6601304	missense_variant	c.784A>G	p.T262A	protein_coding	CHD4	FALSE	-	deleterious_low_confidence
COPS7A:chr12:6727965	missense_variant	c.202A>G	p.T68A	protein_coding	COPS7A	FALSE	-	deleterious
USP5:chr12:6864728	missense_variant	c.2251A>G	p.S751G	protein_coding	USP5	FALSE	-	deleterious
ENO2:chr12:6915908	missense_variant	c.76A>G	p.T26A	protein_coding	ENO2	FALSE	-	deleterious_low_confidence
ATN1:chr12:6937973	missense_variant	c.2423A>G	p.E808G	protein_coding	ATN1	FALSE	(GCGAGC)n	deleterious_low_confidence
LPCAT3:chr12:6981611	missense_variant	c.482A>G	p.D161G	protein_coding	LPCAT3	FALSE	-	deleterious
FGFR1OP2:chr12:26954177	missense_variant	c.19A>G	p.K7E	protein_coding	FGFR1OP2	FALSE	-	deleterious
MAN1A1:chr6:119180339	missense_variant	c.1808A>G	p.Q603R	protein_coding	MAN1A1	FALSE	-	deleterious
SERINC1:chr6:122451712	missense_variant	c.802A>G	p.T268A	protein_coding	SERINC1	FALSE	-	deleterious
RIPOR2:chr6:24870879	missense_variant	c.347A>G	p.Y116C	protein_coding	RIPOR2	FALSE	-	deleterious
MAPK14:chr6:36073711	missense_variant	c.438A>G	p.I146M	protein_coding	MAPK14	FALSE	-	deleterious
KCTD20:chr6:36484737	missense_variant	c.880A>G	p.R294G	protein_coding	KCTD20	FALSE	-	deleterious
CD83:chr6:14135124	missense_variant	c.506A>G	p.Q169R	protein_coding	CD83	FALSE	-	deleterious
ASCC3:chr6:100518063	missense_variant	c.5855A>G	p.Q1952R	protein_coding	ASCC3	FALSE	-	deleterious
HBS1L:chr6:134996849	missense_variant	c.893A>G	p.E298G	protein_coding	HBS1L	FALSE	-	deleterious
QKI:chr6:163478825	missense_variant	c.331A>G	p.K111E	protein_coding	QKI	FALSE	-	deleterious
FBRSL1:chr12:132548015	missense_variant	c.628A>G	p.S210G	protein_coding	FBRSL1	FALSE	-	deleterious
MAN2A1:chr5:109788960	missense_variant	c.1787A>G	p.E596G	protein_coding	MAN2A1	FALSE	-	deleterious
C7:chr5:40934331	missense_variant	c.145A>G	p.R49G	protein_coding	C7	FALSE	-	deleterious
HMGCR:chr5:75359201	missense_variant	c.2189A>G	p.E730G	protein_coding	HMGCR	FALSE	-	deleterious
LMNB1:chr5:126810186	missense_variant	c.649A>G	p.N217D	protein_coding	LMNB1	FALSE	-	deleterious
PPWD1:chr5:65587274	missense_variant	c.1819A>G	p.T607A	protein_coding	PPWD1	TRUE	-	deleterious
PCCB:chr3:136316951	missense_variant	c.1037A>G	p.E346G	protein_coding	PCCB	FALSE	-	deleterious_low_confidence
FGF12:chr3:192170481	missense_variant	c.590A>G	p.H197R	protein_coding	FGF12	FALSE	-	deleterious
GNAI2:chr3:50256779	missense_variant	c.650A>G	p.E217G	protein_coding	GNAI2	FALSE	-	deleterious
PLXNA1:chr3:127014096	missense_variant	c.2390A>G	p.D797G	protein_coding	PLXNA1	FALSE	-	deleterious
SCAP:chr3:47442978	missense_variant	c.16A>G	p.R6G	protein_coding	SCAP	FALSE	-	deleterious
SSR3:chr3:156553661	missense_variant	c.254A>G	p.K85R	protein_coding	SSR3	FALSE	-	deleterious
EIF4G1:chr3:184325872	missense_variant	c.3164A>G	p.D1055G	protein_coding	EIF4G1	FALSE	-	deleterious
KANSL3:chr2:96612837	missense_variant	c.893A>G	p.Q298R	protein_coding	KANSL3	FALSE	-	deleterious
MPV17:chr2:27322462	missense_variant	c.56A>G	p.Q19R	protein_coding	MPV17	FALSE	-	deleterious
SPTBN1:chr2:54621454	missense_variant	c.818A>G	p.Y273C	protein_coding	SPTBN1	FALSE	-	deleterious
CCDC88A:chr2:55291719	missense_variant	c.5605A>G	p.S1869G	protein_coding	CCDC88A	FALSE	-	deleterious_low_confidence
CCDC88A:chr2:55295641	missense_variant	c.5504A>G	p.D1835G	protein_coding	CCDC88A	FALSE	-	deleterious_low_confidence
SF3B1:chr2:197402034	missense_variant	c.2174A>G	p.D725G	protein_coding	SF3B1	FALSE	-	deleterious
SF3B1:chr2:197405123	missense_variant	c.1492A>G	p.M498V	protein_coding	SF3B1	FALSE	-	deleterious
KDM3A:chr2:86481963	missense_variant	c.2546A>G	p.E849G	protein_coding	KDM3A	FALSE	-	deleterious
NOL10:chr2:10668712	missense_variant	c.476A>G	p.Y159C	protein_coding	NOL10	FALSE	-	deleterious
LCT:chr2:135804940	missense_variant	c.4291A>G	p.K1431E	protein_coding	LCT	FALSE	-	deleterious
AAK1:chr2:69530653	missense_variant	c.710A>G	p.K237R	protein_coding	AAK1	FALSE	-	deleterious
CACYBP:chr1:175009969	missense_variant	c.577A>G	p.N193D	protein_coding	CACYBP	FALSE	-	deleterious
SRSF4:chr1:29159384	missense_variant	c.353A>G	p.Q118R	protein_coding	SRSF4	FALSE	-	deleterious
RAP1A:chr1:111697484	missense_variant	c.170A>G	p.D57G	protein_coding	RAP1A	FALSE	-	deleterious
HDAC1:chr1:32302663	missense_variant	c.92A>G	p.K31R	protein_coding	HDAC1	FALSE	-	deleterious
CAPZA1:chr1:112670038	missense_variant	c.767A>G	p.K256R	protein_coding	CAPZA1	FALSE	-	deleterious
GADD45A:chr1:67686397	missense_variant	c.194A>G	p.D65G	protein_coding	GADD45A	FALSE	-	deleterious
MAP7D1:chr1:36172530	missense_variant	c.527A>G	p.Q176R	protein_coding	MAP7D1	FALSE	-	deleterious
MAP7D1:chr1:36171548	missense_variant	c.427A>G	p.K143E	protein_coding	MAP7D1	FALSE	-	deleterious
RIMS3:chr1:40628920	missense_variant	c.604A>G	p.N202D	protein_coding	RIMS3	FALSE	-	deleterious_low_confidence
UAP1:chr1:162587548	missense_variant	c.908A>G	p.E303G	protein_coding	UAP1	FALSE	-	deleterious
PRPF3:chr1:150346431	missense_variant	c.1783A>G	p.K595E	protein_coding	PRPF3	FALSE	-	deleterious
PRPF3:chr1:150346131	missense_variant	c.1754A>G	p.E585G	protein_coding	PRPF3	FALSE	-	deleterious
AKR1A1:chr1:45569171	missense_variant	c.854A>G	p.E285G	protein_coding	AKR1A1	FALSE	-	deleterious
CNN3:chr1:94902200	missense_variant	c.305A>G	p.D102G	protein_coding	CNN3	FALSE	-	deleterious
VAMP4:chr1:171710797	missense_variant	c.182A>G	p.D61G	protein_coding	VAMP4	FALSE	-	deleterious
MTFR1L:chr1:25823660	missense_variant	c.41A>G	p.Q14R	protein_coding	MTFR1L	FALSE	-	deleterious
ARID1A:chr1:26762182	missense_variant	c.2282A>G	p.Q761R	protein_coding	ARID1A	FALSE	-	deleterious
PPP1R8:chr1:27838727	missense_variant	c.146A>G	p.Y49C	protein_coding	PPP1R8	FALSE	-	deleterious
ESYT2:chr7:158773384	missense_variant	c.904A>G	p.N302D	protein_coding	ESYT2	FALSE	-	deleterious
ESYT2:chr7:158764703	missense_variant	c.1219A>G	p.S407G	protein_coding	ESYT2	FALSE	-	deleterious
STAG1:chr3:136341490	missense_variant	c.3508A>G	p.R1170G	protein_coding	STAG1	FALSE	-	deleterious_low_confidence
KPTN:chr19:47477734	missense_variant	c.835A>G	p.S279G	protein_coding	KPTN	FALSE	-	deleterious
SPCS2:chr11:74965074	missense_variant	c.155A>G	p.D52G	protein_coding	SPCS2	FALSE	-	deleterious
CCNI:chr4:77066359	missense_variant	c.4A>G	p.K2E	protein_coding	CCNI	FALSE	-	deleterious
RAB3GAP2:chr1:220151644	missense_variant	c.3988A>G	p.R1330G	protein_coding	RAB3GAP2	FALSE	-	deleterious
EEF2KMT:chr16:5090496	missense_variant	c.412A>G	p.T138A	protein_coding	EEF2KMT	FALSE	-	deleterious
CYP20A1:chr2:203292275	missense_variant	c.1097A>G	p.Y366C	protein_coding	CYP20A1	FALSE	-	deleterious
CPSF3:chr2:9440509	missense_variant	c.779A>G	p.H260R	protein_coding	CPSF3	FALSE	-	deleterious
HSDL2:chr9:112441729	missense_variant	c.824A>G	p.D275G	protein_coding	HSDL2	FALSE	-	deleterious
DENND1A:chr9:123609441	missense_variant	c.760A>G	p.M254V	protein_coding	DENND1A	FALSE	-	deleterious
CSF3R:chr1:36472104	missense_variant	c.1033A>G	p.R345G	protein_coding	CSF3R	FALSE	-	deleterious
PGF:chr14:74948525	missense_variant	c.374A>G	p.H125R	protein_coding	PGF	FALSE	-	deleterious
TMEM214:chr2:27035687	missense_variant	c.596A>G	p.H199R	protein_coding	TMEM214	FALSE	-	deleterious
WDR11:chr10:120905388	missense_variant	c.3263A>G	p.E1088G	protein_coding	WDR11	FALSE	-	deleterious
ARMH3:chr10:101939906	missense_variant	c.1738A>G	p.K580E	protein_coding	ARMH3	FALSE	-	deleterious
ENY2:chr8:109340528	missense_variant	c.194A>G	p.D65G	protein_coding	ENY2	FALSE	-	deleterious
EPC1:chr10:32286716	missense_variant	c.1369A>G	p.R457G	protein_coding	EPC1	FALSE	-	deleterious
ARL1:chr12:101405864	missense_variant	c.122A>G	p.E41G	protein_coding	ARL1	FALSE	-	deleterious
PPP3CC:chr8:22527430	missense_variant	c.982A>G	p.R328G	protein_coding	PPP3CC	FALSE	-	deleterious
CEP89:chr19:32926228	missense_variant	c.1126A>G	p.M376V	protein_coding	CEP89	FALSE	-	deleterious
CAT:chr11:34461273	missense_variant	c.1079A>G	p.D360G	protein_coding	CAT	FALSE	-	deleterious
POLR3GL:chr1:145978415	missense_variant	c.625A>G	p.S209G	protein_coding	POLR3GL	FALSE	-	deleterious
PDS5A:chr4:39845856	missense_variant	c.3364A>G	p.I1122V	protein_coding	PDS5A	FALSE	-	deleterious
OCRL:chrX:129569340	missense_variant	c.1543A>G	p.S515G	protein_coding	OCRL	FALSE	-	deleterious
COPA:chr1:160332454	missense_variant	c.490A>G	p.I164V	protein_coding	COPA	TRUE	-	deleterious
ZNF205:chr16:3115461	missense_variant	c.164A>G	p.E55G	protein_coding	ZNF205	FALSE	-	deleterious
DDX54:chr12:113174689	missense_variant	c.1019A>G	p.Q340R	protein_coding	DDX54	FALSE	-	deleterious
OPTN:chr10:13112513	missense_variant	c.430A>G	p.R144G	protein_coding	OPTN	FALSE	-	deleterious
ITIH5:chr10:7637324	missense_variant	c.556A>G	p.S186G	protein_coding	ITIH5	FALSE	-	deleterious
AMD1:chr6:110890284	missense_variant	c.355A>G	p.K119E	protein_coding	AMD1	FALSE	-	deleterious
ARFGEF2:chr20:49023106	missense_variant	c.4680A>G	p.I1560M	protein_coding	ARFGEF2	FALSE	-	deleterious
STAU1:chr20:49115815	missense_variant	c.1685A>G	p.E562G	protein_coding	STAU1	FALSE	-	deleterious_low_confidence
STAU1:chr20:49124508	missense_variant	c.689A>G	p.E230G	protein_coding	STAU1	FALSE	-	deleterious
BBS2:chr16:56509985	missense_variant	c.584A>G	p.E195G	protein_coding	BBS2	FALSE	-	deleterious
ABCC4:chr13:95071697	missense_variant	c.3175A>G	p.K1059E	protein_coding	ABCC4	FALSE	-	deleterious
NDUFA1:chrX:119873343	missense_variant	c.142A>G	p.M48V	protein_coding	NDUFA1	FALSE	-	deleterious
ALKBH7:chr19:6374222	missense_variant	c.224A>G	p.E75G	protein_coding	ALKBH7	FALSE	-	deleterious
THOC2:chrX:123619414	missense_variant	c.4298A>G	p.E1433G	protein_coding	THOC2	FALSE	-	deleterious
THOC2:chrX:123621456	missense_variant	c.3917A>G	p.E1306G	protein_coding	THOC2	FALSE	-	deleterious
THOC2:chrX:123613647	missense_variant	c.4511A>G	p.N1504S	protein_coding	THOC2	FALSE	-	deleterious
SYMPK:chr19:45830127	missense_variant	c.1676A>G	p.E559G	protein_coding	SYMPK	FALSE	-	deleterious
MRPS26:chr20:3046715	missense_variant	c.461A>G	p.E154G	protein_coding	MRPS26	FALSE	(AGCAGG)n	deleterious
KDM5C:chrX:53224757	missense_variant	c.133A>G	p.K45E	protein_coding	KDM5C	FALSE	-	deleterious
UROD:chr1:45012963	missense_variant	c.77A>G	p.E26G	protein_coding	UROD	FALSE	-	deleterious
UROD:chr1:45014024	missense_variant	c.590A>G	p.D197G	protein_coding	UROD	FALSE	-	deleterious
FRMD8:chr11:65393594	missense_variant	c.275A>G	p.H92R	protein_coding	FRMD8	FALSE	-	deleterious
PRR12:chr19:49625177	missense_variant	c.5941A>G	p.T1981A	protein_coding	PRR12	FALSE	-	deleterious
RAP1B:chr12:68656343	missense_variant	c.362A>G	p.E121G	protein_coding	RAP1B	FALSE	-	deleterious
SIN3B:chr19:16829816	missense_variant	c.146A>G	p.D49G	protein_coding	SIN3B	FALSE	-	deleterious
SLC35E1:chr19:16555159	missense_variant	c.995A>G	p.Y332C	protein_coding	SLC35E1	FALSE	-	deleterious
MACF1:chr1:39441312	missense_variant	c.12482A>G	p.Q4161R	protein_coding	MACF1	FALSE	-	deleterious
MACF1:chr1:39439285	missense_variant	c.12055A>G	p.K4019E	protein_coding	MACF1	FALSE	-	deleterious
MACF1:chr1:39479950	missense_variant	c.15847A>G	p.S5283G	protein_coding	MACF1	FALSE	-	deleterious
AKAP9:chr7:92042143	missense_variant	c.5015A>G	p.E1672G	protein_coding	AKAP9	FALSE	-	deleterious
HIP1:chr7:75558246	missense_variant	c.1385A>G	p.Q462R	protein_coding	HIP1	FALSE	-	deleterious
LSM8:chr7:118185689	missense_variant	c.67A>G	p.I23V	protein_coding	LSM8	FALSE	-	deleterious
HERC2:chr15:28141752	missense_variant	c.11795A>G	p.Q3932R	protein_coding	HERC2	FALSE	-	deleterious
HERC2:chr15:28272951	missense_variant	c.854A>G	p.D285G	protein_coding	HERC2	FALSE	-	deleterious
IVD:chr15:40416150	missense_variant	c.1042A>G	p.K348E	protein_coding	IVD	FALSE	-	deleterious
COPB1:chr11:14466309	missense_variant	c.2263A>G	p.N755D	protein_coding	COPB1	FALSE	-	deleterious
PLD2:chr17:4815554	missense_variant	c.1252A>G	p.R418G	protein_coding	PLD2	FALSE	-	deleterious
CD68:chr17:7580499	missense_variant	c.601A>G	p.T201A	protein_coding	CD68	FALSE	-	deleterious
FXR2:chr17:7592316	missense_variant	c.1864A>G	p.S622G	protein_coding	FXR2	FALSE	-	deleterious_low_confidence
SLC44A2:chr19:10635195	missense_variant	c.1088A>G	p.Y363C	protein_coding	SLC44A2	FALSE	-	deleterious
NGDN:chr14:23475735	missense_variant	c.377A>G	p.D126G	protein_coding	NGDN	FALSE	-	deleterious
REEP5:chr5:112921232	missense_variant	c.143A>G	p.Y48C	protein_coding	REEP5	FALSE	-	deleterious
ITFG1:chr16:47460858	missense_variant	c.188A>G	p.D63G	protein_coding	ITFG1	FALSE	-	deleterious
RHBDF2:chr17:76476848	missense_variant	c.1184A>G	p.E395G	protein_coding	RHBDF2	FALSE	(GCT)n	deleterious
RHBDF2:chr17:76476891	missense_variant	c.1141A>G	p.S381G	protein_coding	RHBDF2	FALSE	(GCT)n	deleterious
ABHD17A:chr19:1877264	missense_variant	c.1022A>G	p.Y341C	protein_coding	ABHD17A	FALSE	-	deleterious
GNL3L:chrX:54560535	missense_variant	c.1682A>G	p.K561R	protein_coding	GNL3L	FALSE	-	deleterious
BST2:chr19:17405391	missense_variant	c.185A>G	p.E62G	protein_coding	BST2	FALSE	-	deleterious
MLLT1:chr19:6222146	missense_variant	c.1085A>G	p.E362G	protein_coding	MLLT1	FALSE	-	deleterious
OSBPL2:chr20:62293847	missense_variant	c.1403A>G	p.Y468C	protein_coding	OSBPL2	FALSE	-	deleterious
EXOSC2:chr9:130700915	missense_variant	c.475A>G	p.R159G	protein_coding	EXOSC2	FALSE	-	deleterious
EIF2S3:chrX:24055651	missense_variant	c.106A>G	p.I36V	protein_coding	EIF2S3	FALSE	-	deleterious
CLIP1:chr12:122309821	missense_variant	c.3535A>G	p.N1179D	protein_coding	CLIP1	FALSE	-	deleterious
DKC1:chrX:154773193	missense_variant	c.1099A>G	p.K367E	protein_coding	DKC1	FALSE	-	deleterious
DKC1:chrX:154766226	missense_variant	c.274A>G	p.I92V	protein_coding	DKC1	FALSE	-	deleterious
MPP1:chrX:154791777	missense_variant	c.317A>G	p.H106R	protein_coding	MPP1	FALSE	-	deleterious
MPP1:chrX:154784043	missense_variant	c.850A>G	p.T284A	protein_coding	MPP1	FALSE	-	deleterious
ULBP3:chr6:150065422	missense_variant	c.604A>G	p.R202G	protein_coding	ULBP3	FALSE	-	deleterious
HACL1:chr3:15563383	missense_variant	c.1679A>G	p.E560G	protein_coding	HACL1	FALSE	-	deleterious
SLC6A6:chr3:14481717	missense_variant	c.1901A>G	p.N634S	protein_coding	SLC6A6	FALSE	-	deleterious
SLC6A6:chr3:14447591	missense_variant	c.677A>G	p.Y226C	protein_coding	SLC6A6	FALSE	-	deleterious
EXOC4:chr7:133997588	missense_variant	c.2303A>G	p.Q768R	protein_coding	EXOC4	FALSE	-	deleterious
ZCCHC9:chr5:81308649	missense_variant	c.473A>G	p.Y158C	protein_coding	ZCCHC9	FALSE	-	deleterious
CHD1L:chr1:147259874	missense_variant	c.532A>G	p.R178G	protein_coding	CHD1L	FALSE	-	deleterious
LLGL1:chr17:18240673	missense_variant	c.2302A>G	p.K768E	protein_coding	LLGL1	FALSE	-	deleterious
LRRC41:chr1:46285385	missense_variant	c.1472A>G	p.E491G	protein_coding	LRRC41	FALSE	-	deleterious
PTCD3:chr2:86134888	missense_variant	c.1679A>G	p.E560G	protein_coding	PTCD3	FALSE	-	deleterious
CLUH:chr17:2701460	missense_variant	c.691A>G	p.K231E	protein_coding	CLUH	FALSE	-	deleterious
SERPINF1:chr17:1777243	missense_variant	c.1054A>G	p.K352E	protein_coding	SERPINF1	FALSE	-	deleterious
UTP3:chr4:70689542	missense_variant	c.865A>G	p.R289G	protein_coding	UTP3	FALSE	-	deleterious
PTPRA:chr20:3037248	missense_variant	c.2293A>G	p.K765E	protein_coding	PTPRA	FALSE	-	deleterious
DAP3:chr1:155737013	missense_variant	c.1061A>G	p.E354G	protein_coding	DAP3	FALSE	-	deleterious
DAP3:chr1:155725975	missense_variant	c.428A>G	p.H143R	protein_coding	DAP3	FALSE	-	deleterious
MYH10:chr17:8546575	missense_variant	c.1247A>G	p.D416G	protein_coding	MYH10	FALSE	-	deleterious
SLC41A1:chr1:205799776	missense_variant	c.535A>G	p.N179D	protein_coding	SLC41A1	FALSE	-	deleterious
TCEAL4:chrX:103587294	missense_variant	c.1048A>G	p.R350G	protein_coding	TCEAL4	FALSE	-	deleterious_low_confidence
SRRM1:chr1:24660730	missense_variant	c.1327A>G	p.K443E	protein_coding	SRRM1	FALSE	-	deleterious_low_confidence
SRRM1:chr1:24662690	missense_variant	c.1514A>G	p.E505G	protein_coding	SRRM1	FALSE	-	deleterious_low_confidence
AGAP3:chr7:151128653	missense_variant	c.1295A>G	p.N432S	protein_coding	AGAP3	FALSE	-	deleterious
LARS1:chr5:146131026	missense_variant	c.2480A>G	p.E827G	protein_coding	LARS1	FALSE	-	deleterious
RRAS2:chr11:14294499	missense_variant	c.380A>G	p.N127S	protein_coding	RRAS2	FALSE	-	deleterious
HSD17B4:chr5:119541920	missense_variant	c.2212A>G	p.R738G	protein_coding	HSD17B4	FALSE	-	deleterious
MBD2:chr18:54159821	missense_variant	c.1192A>G	p.T398A	protein_coding	MBD2	FALSE	-	deleterious_low_confidence
PRPF38B:chr1:108699556	missense_variant	c.1177A>G	p.R393G	protein_coding	PRPF38B	FALSE	-	deleterious
PPHLN1:chr12:42355174	missense_variant	c.251A>G	p.Y84C	protein_coding	PPHLN1	FALSE	-	deleterious
PPHLN1:chr12:42393577	missense_variant	c.656A>G	p.D219G	protein_coding	PPHLN1	FALSE	-	deleterious
FKBP11:chr12:48922001	missense_variant	c.589A>G	p.K197E	protein_coding	FKBP11	FALSE	-	deleterious_low_confidence
CDC73:chr1:193212450	missense_variant	c.1127A>G	p.N376S	protein_coding	CDC73	FALSE	-	deleterious
DDB2:chr11:47235333	missense_variant	c.944A>G	p.Y315C	protein_coding	DDB2	FALSE	-	deleterious
YARS1:chr1:32810678	missense_variant	c.293A>G	p.E98G	protein_coding	YARS1	FALSE	-	deleterious
ANXA1:chr9:73166118	missense_variant	c.728A>G	p.Y243C	protein_coding	ANXA1	FALSE	-	deleterious
ADAM19:chr5:157493016	missense_variant	c.1865A>G	p.D622G	protein_coding	ADAM19	FALSE	-	deleterious
TRAFD1:chr12:112149862	missense_variant	c.1270A>G	p.R424G	protein_coding	TRAFD1	FALSE	-	deleterious
ORC3:chr6:87656969	missense_variant	c.1583A>G	p.Y528C	protein_coding	ORC3	FALSE	-	deleterious
PHF21A:chr11:45948916	missense_variant	c.1255A>G	p.S419G	protein_coding	PHF21A	FALSE	-	deleterious
CAPRIN1:chr11:34076327	missense_variant	c.458A>G	p.Q153R	protein_coding	CAPRIN1	FALSE	-	deleterious
ITGA7:chr12:55694479	missense_variant	c.2333A>G	p.E778G	protein_coding	ITGA7	FALSE	-	deleterious
AGAP2:chr12:57727986	missense_variant	c.2717A>G	p.E906G	protein_coding	AGAP2	FALSE	-	deleterious
LTV1:chr6:143860475	missense_variant	c.845A>G	p.E282G	protein_coding	LTV1	FALSE	-	deleterious
SMPD2:chr6:109442237	missense_variant	c.346A>G	p.K116E	protein_coding	SMPD2	FALSE	-	deleterious
CCT7:chr2:73244578	missense_variant	c.481A>G	p.T161A	protein_coding	CCT7	FALSE	-	deleterious
CCDC102A:chr16:57525923	missense_variant	c.790A>G	p.K264E	protein_coding	CCDC102A	FALSE	-	deleterious
NTPCR:chr1:232969970	missense_variant	c.356A>G	p.E119G	protein_coding	NTPCR	FALSE	-	deleterious
GLUL:chr1:182386313	missense_variant	c.418A>G	p.M140V	protein_coding	GLUL	FALSE	-	deleterious
STX6:chr1:180988320	missense_variant	c.515A>G	p.Q172R	protein_coding	STX6	FALSE	-	deleterious
LAMC1:chr1:183118039	missense_variant	c.1883A>G	p.H628R	protein_coding	LAMC1	FALSE	-	deleterious
ISCU:chr12:108567223	missense_variant	c.373A>G	p.I125V	protein_coding	ISCU	FALSE	-	deleterious_low_confidence
APPL2:chr12:105203739	missense_variant	c.686A>G	p.D229G	protein_coding	APPL2	FALSE	-	deleterious
PWP1:chr12:107697515	missense_variant	c.662A>G	p.D221G	protein_coding	PWP1	FALSE	-	deleterious
FLNB:chr3:58111858	missense_variant	c.2552A>G	p.E851G	protein_coding	FLNB	FALSE	-	deleterious
SETDB2:chr13:49485664	missense_variant	c.1553A>G	p.D518G	protein_coding	SETDB2	FALSE	-	deleterious
DDX56:chr7:44573635	missense_variant	c.170A>G	p.K57R	protein_coding	DDX56	FALSE	-	deleterious
DBNL:chr7:44052895	missense_variant	c.281A>G	p.K94R	protein_coding	DBNL	FALSE	-	deleterious
NDUFB5:chr3:179623934	missense_variant	c.464A>G	p.E155G	protein_coding	NDUFB5	FALSE	-	deleterious
GATA4:chr8:11757058	missense_variant	c.1124A>G	p.Y375C	protein_coding	GATA4	FALSE	-	deleterious
SKIL:chr3:170381291	missense_variant	c.1146A>G	p.I382M	protein_coding	SKIL	FALSE	-	deleterious
C9orf78:chr9:129835160	missense_variant	c.62A>G	p.E21G	protein_coding	C9orf78	FALSE	-	deleterious
PLAA:chr9:26928316	missense_variant	c.436A>G	p.T146A	protein_coding	PLAA	FALSE	-	deleterious
CPEB2:chr4:15054135	missense_variant	c.2379A>G	p.I793M	protein_coding	CPEB2	FALSE	-	deleterious_low_confidence
YAP1:chr11:102229776	missense_variant	c.1363A>G	p.T455A	protein_coding	YAP1	FALSE	-	deleterious
THBS1:chr15:39582220	missense_variant	c.95A>G	p.D32G	protein_coding	THBS1	FALSE	-	deleterious_low_confidence
THBS1:chr15:39590559	missense_variant	c.2189A>G	p.D730G	protein_coding	THBS1	FALSE	-	deleterious
CYP19A1:chr15:51236880	missense_variant	c.275A>G	p.E92G	protein_coding	CYP19A1	FALSE	-	deleterious
GTF2B:chr1:88857235	missense_variant	c.788A>G	p.Q263R	protein_coding	GTF2B	FALSE	-	deleterious
MYOF:chr10:93325849	missense_variant	c.5248A>G	p.T1750A	protein_coding	MYOF	FALSE	-	deleterious
ANXA7:chr10:73388351	missense_variant	c.565A>G	p.R189G	protein_coding	ANXA7	FALSE	-	deleterious
ATIC:chr2:215349594	missense_variant	c.1718A>G	p.E573G	protein_coding	ATIC	FALSE	-	deleterious
FAM117B:chr2:202726283	missense_variant	c.880A>G	p.K294E	protein_coding	FAM117B	FALSE	-	deleterious
WDR12:chr2:202911469	missense_variant	c.8A>G	p.Q3R	protein_coding	WDR12	FALSE	-	deleterious
COPS4:chr4:83066506	missense_variant	c.955A>G	p.I319V	protein_coding	COPS4	FALSE	-	deleterious
SCARB2:chr4:76169940	missense_variant	c.1040A>G	p.E347G	protein_coding	SCARB2	FALSE	-	deleterious
USO1:chr4:75787104	missense_variant	c.910A>G	p.T304A	protein_coding	USO1	FALSE	-	deleterious
USO1:chr4:75774791	missense_variant	c.683A>G	p.D228G	protein_coding	USO1	FALSE	-	deleterious
USO1:chr4:75810523	missense_variant	c.2600A>G	p.E867G	protein_coding	USO1	FALSE	-	deleterious
CASP6:chr4:109697643	missense_variant	c.209A>G	p.D70G	protein_coding	CASP6	FALSE	-	deleterious
HADH:chr4:108014534	missense_variant	c.365A>G	p.E122G	protein_coding	HADH	FALSE	-	deleterious
CPNE8:chr12:38702892	missense_variant	c.944A>G	p.D315G	protein_coding	CPNE8	FALSE	-	deleterious
MMAB:chr12:109571664	missense_variant	c.181A>G	p.K61E	protein_coding	MMAB	FALSE	-	deleterious
SMARCC2:chr12:56168097	missense_variant	c.2813A>G	p.E938G	protein_coding	SMARCC2	FALSE	-	deleterious
SMARCC2:chr12:56178053	missense_variant	c.1351A>G	p.N451D	protein_coding	SMARCC2	FALSE	-	deleterious
KANSL2:chr12:48654960	missense_variant	c.1328A>G	p.E443G	protein_coding	KANSL2	FALSE	-	deleterious_low_confidence
ANKRD52:chr12:56248041	missense_variant	c.1960A>G	p.T654A	protein_coding	ANKRD52	FALSE	-	deleterious
VPS33A:chr12:122249906	missense_variant	c.740A>G	p.E247G	protein_coding	VPS33A	FALSE	-	deleterious
DIAPH3:chr13:59810866	missense_variant	c.3085A>G	p.R1029G	protein_coding	DIAPH3	FALSE	-	deleterious
CUL4A:chr13:113260659	missense_variant	c.2084A>G	p.Q695R	protein_coding	CUL4A	FALSE	-	deleterious
CUL4A:chr13:113246032	missense_variant	c.1607A>G	p.Y536C	protein_coding	CUL4A	FALSE	-	deleterious
NEIL1:chr15:75353745	missense_variant	c.725A>G	p.K242R	protein_coding	NEIL1	TRUE	-	deleterious
SCAMP2:chr15:74850523	missense_variant	c.623A>G	p.K208R	protein_coding	SCAMP2	FALSE	-	deleterious
IQGAP1:chr15:90439364	missense_variant	c.500A>G	p.Q167R	protein_coding	IQGAP1	FALSE	-	deleterious
IQGAP1:chr15:90439337	missense_variant	c.473A>G	p.Y158C	protein_coding	IQGAP1	FALSE	-	deleterious
ARHGAP17:chr16:25015237	missense_variant	c.25A>G	p.K9E	protein_coding	ARHGAP17	FALSE	-	deleterious
PRPSAP2:chr17:18930628	missense_variant	c.1040A>G	p.E347G	protein_coding	PRPSAP2	FALSE	-	deleterious
C17orf80:chr17:73242925	missense_variant	c.1651A>G	p.K551E	protein_coding	C17orf80	FALSE	-	deleterious
NPEPPS:chr17:47531488	missense_variant	c.188A>G	p.Y63C	protein_coding	NPEPPS	FALSE	-	deleterious
NPEPPS:chr17:47612565	missense_variant	c.2201A>G	p.E734G	protein_coding	NPEPPS	FALSE	-	deleterious
ABCA8:chr17:68918067	missense_variant	c.2027A>G	p.D676G	protein_coding	ABCA8	FALSE	-	deleterious
CLTC:chr17:59668846	missense_variant	c.2210A>G	p.Q737R	protein_coding	CLTC	FALSE	-	deleterious
CLTC:chr17:59661462	missense_variant	c.1199A>G	p.D400G	protein_coding	CLTC	FALSE	-	deleterious
SLC39A6:chr18:36111082	missense_variant	c.2092A>G	p.M698V	protein_coding	SLC39A6	FALSE	-	deleterious
ARRB2:chr17:4720960	missense_variant	c.1214A>G	p.D405G	protein_coding	ARRB2	FALSE	-	deleterious
CBX4:chr17:79839211	missense_variant	c.41A>G	p.E14G	protein_coding	CBX4	FALSE	-	deleterious
PRDM15:chr21:41801262	missense_variant	c.3602A>G	p.Q1201R	protein_coding	PRDM15	FALSE	(GCTGCG)n	deleterious_low_confidence
COL6A1:chr21:46002349	missense_variant	c.2198A>G	p.D733G	protein_coding	COL6A1	FALSE	-	deleterious
COL6A1:chr21:46002576	missense_variant	c.2300A>G	p.D767G	protein_coding	COL6A1	FALSE	-	deleterious
SCYL1:chr11:65531612	missense_variant	c.1045A>G	p.K349E	protein_coding	SCYL1	FALSE	-	deleterious
SCYL1:chr11:65525613	missense_variant	c.151A>G	p.K51E	protein_coding	SCYL1	FALSE	-	deleterious
URB1:chr21:32383510	missense_variant	c.479A>G	p.Q160R	protein_coding	URB1	FALSE	-	deleterious
WTIP:chr19:34493517	missense_variant	c.926A>G	p.Y309C	protein_coding	WTIP	FALSE	-	deleterious
KIAA0319L:chr1:35441085	missense_variant	c.2924A>G	p.D975G	protein_coding	KIAA0319L	FALSE	-	deleterious
HSPG2:chr1:21854693	missense_variant	c.6206A>G	p.D2069G	protein_coding	HSPG2	FALSE	-	deleterious
HSPG2:chr1:21878598	missense_variant	c.2537A>G	p.Y846C	protein_coding	HSPG2	FALSE	-	deleterious
ITGB3BP:chr1:63454918	missense_variant	c.422A>G	p.E141G	protein_coding	ITGB3BP	FALSE	-	deleterious
SERBP1:chr1:67424239	missense_variant	c.779A>G	p.E260G	protein_coding	SERBP1	FALSE	-	deleterious
DCAF6:chr1:168038443	missense_variant	c.1682A>G	p.E561G	protein_coding	DCAF6	FALSE	-	deleterious_low_confidence
DCAF6:chr1:168065602	missense_variant	c.2452A>G	p.N818D	protein_coding	DCAF6	FALSE	-	deleterious
UFC1:chr1:161158131	missense_variant	c.343A>G	p.I115V	protein_coding	UFC1	FALSE	-	deleterious
UFC1:chr1:161157295	missense_variant	c.233A>G	p.Y78C	protein_coding	UFC1	FALSE	-	deleterious
HMCN1:chr1:186187924	missense_variant	c.16456A>G	p.N5486D	protein_coding	HMCN1	FALSE	-	deleterious
HMCN1:chr1:186120071	missense_variant	c.12155A>G	p.D4052G	protein_coding	HMCN1	FALSE	-	deleterious
RGL1:chr1:183897820	missense_variant	c.1258A>G	p.K420E	protein_coding	RGL1	FALSE	-	deleterious
RGL1:chr1:183907088	missense_variant	c.1654A>G	p.K552E	protein_coding	RGL1	FALSE	-	deleterious
TUFT1:chr1:151581678	missense_variant	c.1144A>G	p.M382V	protein_coding	TUFT1	FALSE	-	deleterious
TARS2:chr1:150506951	missense_variant	c.2044A>G	p.N682D	protein_coding	TARS2	FALSE	-	deleterious
TARS2:chr1:150498516	missense_variant	c.1253A>G	p.H418R	protein_coding	TARS2	FALSE	-	deleterious
MRPL9:chr1:151762449	missense_variant	c.362A>G	p.N121S	protein_coding	MRPL9	FALSE	-	deleterious
TP53BP2:chr1:223799940	missense_variant	c.1444A>G	p.R482G	protein_coding	TP53BP2	FALSE	-	deleterious
UBAP2L:chr1:154227315	missense_variant	c.124A>G	p.I42V	protein_coding	UBAP2L	FALSE	-	deleterious
UBAP2L:chr1:154261009	missense_variant	c.2696A>G	p.N899S	protein_coding	UBAP2L	FALSE	-	deleterious
GALNT2:chr1:230249214	missense_variant	c.848A>G	p.D283G	protein_coding	GALNT2	FALSE	-	deleterious
SCCPDH:chr1:246735991	missense_variant	c.320A>G	p.E107G	protein_coding	SCCPDH	FALSE	-	deleterious
EPHX1:chr1:225844586	missense_variant	c.1129A>G	p.N377D	protein_coding	EPHX1	FALSE	-	deleterious
PKP4:chr2:158662985	missense_variant	c.2300A>G	p.E767G	protein_coding	PKP4	FALSE	-	deleterious
UBR3:chr2:169958455	missense_variant	c.3563A>G	p.E1188G	protein_coding	UBR3	FALSE	-	deleterious
RAB5A:chr3:19975703	missense_variant	c.266A>G	p.Y89C	protein_coding	RAB5A	FALSE	-	deleterious
ITGA9:chr3:37741762	missense_variant	c.2267A>G	p.D756G	protein_coding	ITGA9	FALSE	-	deleterious
IQSEC1:chr3:12909347	missense_variant	c.2504A>G	p.D835G	protein_coding	IQSEC1	FALSE	-	deleterious
TMF1:chr3:69033613	missense_variant	c.2345A>G	p.Q782R	protein_coding	TMF1	FALSE	-	deleterious
LRIG1:chr3:66399007	missense_variant	c.1195A>G	p.K399E	protein_coding	LRIG1	FALSE	-	deleterious
PHLDB2:chr3:111913362	missense_variant	c.1379A>G	p.Y460C	protein_coding	PHLDB2	FALSE	-	deleterious
EIF2A:chr3:150568254	missense_variant	c.773A>G	p.Y258C	protein_coding	EIF2A	FALSE	-	deleterious
MARCHF6:chr5:10423762	missense_variant	c.2311A>G	p.K771E	protein_coding	MARCHF6	FALSE	-	deleterious
TNIP1:chr5:151049861	missense_variant	c.809A>G	p.E270G	protein_coding	TNIP1	FALSE	-	deleterious
MMUT:chr6:49444673	missense_variant	c.1642A>G	p.I548V	protein_coding	MMUT	FALSE	-	deleterious_low_confidence
SDK1:chr7:4110688	missense_variant	c.3350A>G	p.E1117G	protein_coding	SDK1	FALSE	-	deleterious
SDK1:chr7:4158495	missense_variant	c.4673A>G	p.D1558G	protein_coding	SDK1	FALSE	-	deleterious
LUC7L2:chr7:139376100	missense_variant	c.100A>G	p.R34G	protein_coding	LUC7L2	FALSE	-	deleterious
SH3KBP1:chrX:19645435	missense_variant	c.767A>G	p.D256G	protein_coding	SH3KBP1	FALSE	-	deleterious
MSN:chrX:65739010	missense_variant	c.1385A>G	p.E462G	protein_coding	MSN	FALSE	-	deleterious
OGT:chrX:71561853	missense_variant	c.1930A>G	p.K644E	protein_coding	OGT	FALSE	-	deleterious
ATP6V1B2:chr8:20216422	missense_variant	c.1088A>G	p.H363R	protein_coding	ATP6V1B2	FALSE	-	deleterious
DOCK5:chr8:25408039	missense_variant	c.5150A>G	p.D1717G	protein_coding	DOCK5	FALSE	-	deleterious
DOCK5:chr8:25368660	missense_variant	c.3373A>G	p.I1125V	protein_coding	DOCK5	FALSE	-	deleterious
GOLGA7:chr8:41505933	missense_variant	c.287A>G	p.Y96C	protein_coding	GOLGA7	FALSE	-	deleterious
MTDH:chr8:97699835	missense_variant	c.1130A>G	p.D377G	protein_coding	MTDH	FALSE	-	deleterious
GTF3C5:chr9:133042108	missense_variant	c.175A>G	p.R59G	protein_coding	GTF3C5	FALSE	-	deleterious
MIGA2:chr9:129063276	missense_variant	c.1043A>G	p.D348G	protein_coding	MIGA2	FALSE	-	deleterious
HERC4:chr10:68072928	missense_variant	c.181A>G	p.N61D	protein_coding	HERC4	FALSE	-	deleterious
ADD3:chr10:110125832	missense_variant	c.1408A>G	p.K470E	protein_coding	ADD3	FALSE	-	deleterious
FUOM:chr10:133356725	missense_variant	c.239A>G	p.E80G	protein_coding	FUOM	FALSE	-	deleterious
DGKZ:chr11:46374784	missense_variant	c.2107A>G	p.T703A	protein_coding	DGKZ	FALSE	-	deleterious
EIF3M:chr11:32601798	missense_variant	c.980A>G	p.Q327R	protein_coding	EIF3M	FALSE	-	deleterious
EIF3M:chr11:32594994	missense_variant	c.698A>G	p.E233G	protein_coding	EIF3M	FALSE	-	deleterious
PAK1:chr11:77337359	missense_variant	c.1181A>G	p.N394S	protein_coding	PAK1	FALSE	-	deleterious
NCAM1:chr11:113231730	missense_variant	c.1253A>G	p.E418G	protein_coding	NCAM1	FALSE	-	deleterious
HYOU1:chr11:119048330	missense_variant	c.2294A>G	p.E765G	protein_coding	HYOU1	FALSE	-	deleterious
EI24:chr11:125579049	missense_variant	c.542A>G	p.Q181R	protein_coding	EI24	FALSE	-	deleterious
PLCB3:chr11:64255579	missense_variant	c.560A>G	p.E187G	protein_coding	PLCB3	FALSE	-	deleterious
PLCB3:chr11:64265331	missense_variant	c.2864A>G	p.D955G	protein_coding	PLCB3	FALSE	-	deleterious
VPS51:chr11:65110723	missense_variant	c.2030A>G	p.N677S	protein_coding	VPS51	FALSE	-	deleterious
TAOK2:chr16:29985229	missense_variant	c.1439A>G	p.Q480R	protein_coding	TAOK2	FALSE	-	deleterious
NGLY1:chr3:25720080	missense_variant	c.1723A>G	p.T575A	protein_coding	NGLY1	FALSE	-	deleterious
EIF4E:chr4:98887114	missense_variant	c.364A>G	p.R122G	protein_coding	EIF4E	FALSE	-	deleterious
CSNK1G3:chr5:123588124	missense_variant	c.730A>G	p.R244G	protein_coding	CSNK1G3	FALSE	-	deleterious
CSNK1G3:chr5:123573437	missense_variant	c.334A>G	p.N112D	protein_coding	CSNK1G3	FALSE	-	deleterious
EPS8:chr12:15682947	missense_variant	c.5A>G	p.N2S	protein_coding	EPS8	FALSE	-	deleterious_low_confidence
ACSL1:chr4:184764912	missense_variant	c.1373A>G	p.Y458C	protein_coding	ACSL1	FALSE	-	deleterious
DST:chr6:56489527	missense_variant	c.14069A>G	p.D4690G	protein_coding	DST	FALSE	-	deleterious
DST:chr6:56472085	missense_variant	c.15361A>G	p.N5121D	protein_coding	DST	FALSE	-	deleterious
NMT2:chr10:15128388	missense_variant	c.961A>G	p.T321A	protein_coding	NMT2	FALSE	-	deleterious
PAN3:chr13:28281322	missense_variant	c.2327A>G	p.Q776R	protein_coding	PAN3	FALSE	-	deleterious
TMEM123:chr11:102401590	missense_variant	c.551A>G	p.Y184C	protein_coding	TMEM123	FALSE	-	deleterious
FARP1:chr13:98440742	missense_variant	c.2795A>G	p.E932G	protein_coding	FARP1	FALSE	-	deleterious
SRP19:chr5:112864643	missense_variant	c.212A>G	p.E71G	protein_coding	SRP19	FALSE	-	deleterious
AHCTF1:chr1:246842722	missense_variant	c.6607A>G	p.R2203G	protein_coding	AHCTF1	FALSE	-	deleterious
LPCAT1:chr5:1479638	missense_variant	c.799A>G	p.N267D	protein_coding	LPCAT1	FALSE	-	deleterious
RPIA:chr2:88729330	missense_variant	c.455A>G	p.H152R	protein_coding	RPIA	FALSE	-	deleterious
PRKCA:chr17:66496267	missense_variant	c.272A>G	p.K91R	protein_coding	PRKCA	FALSE	-	deleterious
ENAH:chr1:225501011	missense_variant	c.1661A>G	p.D554G	protein_coding	ENAH	FALSE	-	deleterious
PPP4R1:chr18:9553331	missense_variant	c.2282A>G	p.E761G	protein_coding	PPP4R1	FALSE	-	deleterious
PPP4R1:chr18:9595049	missense_variant	c.157A>G	p.K53E	protein_coding	PPP4R1	FALSE	-	deleterious
PTPRN2:chr7:157548974	missense_variant	c.2948A>G	p.D983G	protein_coding	PTPRN2	FALSE	-	deleterious
PI4K2A:chr10:97656336	missense_variant	c.688A>G	p.K230E	protein_coding	PI4K2A	FALSE	-	deleterious
NIFK:chr2:121735665	missense_variant	c.191A>G	p.Y64C	protein_coding	NIFK	FALSE	-	deleterious
LARP1:chr5:154793640	missense_variant	c.554A>G	p.E185G	protein_coding	LARP1	FALSE	-	deleterious
LARP1:chr5:154804234	missense_variant	c.2242A>G	p.N748D	protein_coding	LARP1	FALSE	-	deleterious
LARP1:chr5:154808497	missense_variant	c.2506A>G	p.N836D	protein_coding	LARP1	FALSE	-	deleterious
DEPTOR:chr8:120001606	missense_variant	c.686A>G	p.E229G	protein_coding	DEPTOR	FALSE	-	deleterious
SCAF4:chr21:31696145	missense_variant	c.1036A>G	p.M346V	protein_coding	SCAF4	FALSE	-	deleterious_low_confidence
ZDHHC5:chr11:57699871	missense_variant	c.1988A>G	p.E663G	protein_coding	ZDHHC5	FALSE	-	deleterious
FBXO32:chr8:123506411	missense_variant	c.815A>G	p.Y272C	protein_coding	FBXO32	FALSE	-	deleterious
NECAP2:chr1:16448129	missense_variant	c.368A>G	p.Q123R	protein_coding	NECAP2	FALSE	-	deleterious
TAB3:chrX:30852857	missense_variant	c.1631A>G	p.K544R	protein_coding	TAB3	FALSE	-	deleterious
SNX22:chr15:64152708	missense_variant	c.230A>G	p.E77G	protein_coding	SNX22	FALSE	-	deleterious
CLSTN2:chr3:140448537	missense_variant	c.806A>G	p.E269G	protein_coding	CLSTN2	FALSE	-	deleterious
CUL4B:chrX:120545477	missense_variant	c.941A>G	p.Y314C	protein_coding	CUL4B	FALSE	-	deleterious
F11R:chr1:160999881	missense_variant	c.689A>G	p.E230G	protein_coding	F11R	FALSE	-	deleterious
B4GALT3:chr1:161173919	missense_variant	c.620A>G	p.Y207C	protein_coding	B4GALT3	FALSE	-	deleterious
NDUFS2:chr1:161210626	missense_variant	c.902A>G	p.D301G	protein_coding	NDUFS2	FALSE	-	deleterious
NDUFS2:chr1:161213677	missense_variant	c.1241A>G	p.D414G	protein_coding	NDUFS2	FALSE	-	deleterious
NDUFS2:chr1:161206568	missense_variant	c.364A>G	p.K122E	protein_coding	NDUFS2	FALSE	-	deleterious
GART:chr21:33539201	missense_variant	c.115A>G	p.T39A	protein_coding	GART	FALSE	-	deleterious
SON:chr21:33550853	missense_variant	c.1622A>G	p.E541G	protein_coding	SON	TRUE	-	deleterious_low_confidence
SV2A:chr1:149909847	missense_variant	c.1133A>G	p.H378R	protein_coding	SV2A	FALSE	-	deleterious
CCDC117:chr22:28783534	missense_variant	c.491A>G	p.E164G	protein_coding	CCDC117	FALSE	-	deleterious
UBE2J2:chr1:1263363	missense_variant	c.203A>G	p.E68G	protein_coding	UBE2J2	FALSE	-	deleterious
UBE2J2:chr1:1256067	missense_variant	c.521A>G	p.E174G	protein_coding	UBE2J2	FALSE	-	deleterious
G6PD:chrX:154533643	missense_variant	c.797A>G	p.Q266R	protein_coding	G6PD	FALSE	-	deleterious
FAM207A:chr21:44973226	missense_variant	c.530A>G	p.E177G	protein_coding	FAM207A	FALSE	-	deleterious
MCM3AP:chr21:46260841	missense_variant	c.3533A>G	p.E1178G	protein_coding	MCM3AP	FALSE	-	deleterious
PRMT2:chr21:46648471	missense_variant	c.341A>G	p.E114G	protein_coding	PRMT2	FALSE	-	deleterious
ZER1:chr9:128750644	missense_variant	c.1331A>G	p.N444S	protein_coding	ZER1	FALSE	-	deleterious
ADAR:chr1:154585764	missense_variant	c.3304A>G	p.N1102D	protein_coding	ADAR	FALSE	-	deleterious
UBQLN4:chr1:156053650	missense_variant	c.52A>G	p.K18E	protein_coding	UBQLN4	FALSE	-	deleterious
NACC1:chr19:13137307	missense_variant	c.1157A>G	p.N386S	protein_coding	NACC1	FALSE	-	deleterious
ALKBH4:chr7:102464773	missense_variant	c.64A>G	p.T22A	protein_coding	ALKBH4	FALSE	-	deleterious
SQSTM1:chr5:179836513	missense_variant	c.1243A>G	p.R415G	protein_coding	SQSTM1	FALSE	-	deleterious
ACOX1:chr17:75948285	missense_variant	c.1901A>G	p.E634G	protein_coding	ACOX1	FALSE	-	deleterious
ACOX1:chr17:75950817	missense_variant	c.1255A>G	p.T419A	protein_coding	ACOX1	FALSE	-	deleterious
ACOX1:chr17:75957492	missense_variant	c.505A>G	p.T169A	protein_coding	ACOX1	FALSE	-	deleterious
ALDH16A1:chr19:49468958	missense_variant	c.2219A>G	p.Q740R	protein_coding	ALDH16A1	FALSE	-	deleterious
ZNF385A:chr12:54370712	missense_variant	c.844A>G	p.S282G	protein_coding	ZNF385A	FALSE	-	deleterious
CZIB:chr1:53220311	missense_variant	c.40A>G	p.N14D	protein_coding	CZIB	FALSE	-	deleterious
JAK1:chr1:64839657	missense_variant	c.2788A>G	p.R930G	protein_coding	JAK1	FALSE	-	deleterious
JAK1:chr1:64847546	missense_variant	c.1885A>G	p.R629G	protein_coding	JAK1	FALSE	-	deleterious
RBBP4:chr1:32669544	missense_variant	c.947A>G	p.H316R	protein_coding	RBBP4	FALSE	-	deleterious
RBBP4:chr1:32657492	missense_variant	c.230A>G	p.N77S	protein_coding	RBBP4	FALSE	-	deleterious
FUBP1:chr1:77949223	missense_variant	c.1858A>G	p.R620G	protein_coding	FUBP1	FALSE	-	deleterious
ATXN7L2:chr1:109488457	missense_variant	c.775A>G	p.T259A	protein_coding	ATXN7L2	FALSE	-	deleterious
ATF3:chr1:212619382	missense_variant	c.373A>G	p.N125D	protein_coding	ATF3	FALSE	-	deleterious
PPP1R21:chr2:48511395	missense_variant	c.2240A>G	p.D747G	protein_coding	PPP1R21	FALSE	-	deleterious
CAPN2:chr1:223766378	missense_variant	c.1702A>G	p.K568E	protein_coding	CAPN2	FALSE	-	deleterious
SMC6:chr2:17707225	missense_variant	c.2000A>G	p.E667G	protein_coding	SMC6	FALSE	-	deleterious
PMVK:chr1:154932369	missense_variant	c.142A>G	p.K48E	protein_coding	PMVK	FALSE	-	deleterious
MNDA:chr1:158844001	missense_variant	c.449A>G	p.K150R	protein_coding	MNDA	FALSE	-	deleterious
ADAMTS9:chr3:64541566	missense_variant	c.5252A>G	p.D1751G	protein_coding	ADAMTS9	FALSE	-	deleterious
ADAMTS9:chr3:64686608	missense_variant	c.476A>G	p.N159S	protein_coding	ADAMTS9	FALSE	-	deleterious
CCNL1:chr3:157159938	missense_variant	c.157A>G	p.T53A	protein_coding	CCNL1	FALSE	-	deleterious
HPS3:chr3:149153547	missense_variant	c.1299A>G	p.I433M	protein_coding	HPS3	FALSE	-	deleterious
WDR43:chr2:28914120	missense_variant	c.658A>G	p.R220G	protein_coding	WDR43	FALSE	-	deleterious
ZC3H12A:chr1:37482790	missense_variant	c.979A>G	p.S327G	protein_coding	ZC3H12A	FALSE	-	deleterious
IFT122:chr3:129512324	missense_variant	c.3052A>G	p.S1018G	protein_coding	IFT122	FALSE	-	deleterious
ITGA2:chr5:53074398	missense_variant	c.2585A>G	p.E862G	protein_coding	ITGA2	FALSE	-	deleterious
PRRC1:chr5:127523487	missense_variant	c.8A>G	p.E3G	protein_coding	PRRC1	FALSE	-	deleterious_low_confidence
NSA2:chr5:74773895	missense_variant	c.550A>G	p.T184A	protein_coding	NSA2	TRUE	-	deleterious
RP9:chr7:33095391	missense_variant	c.509A>G	p.D170G	protein_coding	RP9	FALSE	-	deleterious_low_confidence
RP9:chr7:33097326	missense_variant	c.350A>G	p.D117G	protein_coding	RP9	FALSE	-	deleterious
ELAPOR2:chr7:86897546	missense_variant	c.2645A>G	p.D882G	protein_coding	ELAPOR2	FALSE	-	deleterious
NOS3:chr7:151013752	missense_variant	c.3284A>G	p.E1095G	protein_coding	NOS3	FALSE	-	deleterious
MICALL2:chr7:1448649	missense_variant	c.305A>G	p.Y102C	protein_coding	MICALL2	FALSE	-	deleterious
VIRMA:chr8:94495785	missense_variant	c.4490A>G	p.D1497G	protein_coding	VIRMA	FALSE	-	deleterious
ABCA1:chr9:104903634	missense_variant	c.46A>G	p.T16A	protein_coding	ABCA1	FALSE	-	deleterious
INPPL1:chr11:72230422	missense_variant	c.1151A>G	p.E384G	protein_coding	INPPL1	FALSE	-	deleterious
PRPF18:chr10:13613772	missense_variant	c.611A>G	p.N204S	protein_coding	PRPF18	FALSE	-	deleterious
PRDX3:chr10:119173801	missense_variant	c.383A>G	p.E128G	protein_coding	PRDX3	FALSE	-	deleterious
DDX21:chr10:68969078	missense_variant	c.1193A>G	p.D398G	protein_coding	DDX21	FALSE	-	deleterious
ZFYVE1:chr14:72974143	missense_variant	c.2038A>G	p.K680E	protein_coding	ZFYVE1	FALSE	-	deleterious
HSPA12A:chr10:116692376	missense_variant	c.689A>G	p.Q230R	protein_coding	HSPA12A	FALSE	-	deleterious
ABTB2:chr11:34197355	missense_variant	c.1214A>G	p.D405G	protein_coding	ABTB2	FALSE	-	deleterious
AMOTL1:chr11:94864769	missense_variant	c.2170A>G	p.S724G	protein_coding	AMOTL1	FALSE	-	deleterious
CEP57:chr11:95821892	missense_variant	c.721A>G	p.N241D	protein_coding	CEP57	FALSE	-	deleterious
RAB8B:chr15:63259681	missense_variant	c.469A>G	p.N157D	protein_coding	RAB8B	FALSE	-	deleterious
DPCD:chr10:101601264	missense_variant	c.332A>G	p.Y111C	protein_coding	DPCD	FALSE	-	deleterious
NOLC1:chr10:102159212	missense_variant	c.627A>G	p.I209M	protein_coding	NOLC1	FALSE	-	deleterious_low_confidence
SGPL1:chr10:70868384	missense_variant	c.655A>G	p.K219E	protein_coding	SGPL1	FALSE	-	deleterious
TPP1:chr11:6617306	missense_variant	c.503A>G	p.D168G	protein_coding	TPP1	FALSE	-	deleterious
ZNF3:chr7:100075218	missense_variant	c.188A>G	p.K63R	protein_coding	ZNF3	FALSE	-	deleterious
BLCAP:chr20:37519170	missense_variant	c.5A>G	p.Y2C	protein_coding	BLCAP	TRUE	-	deleterious
SAAL1:chr11:18105948	missense_variant	c.94A>G	p.S32G	protein_coding	SAAL1	FALSE	-	deleterious
ANPEP:chr15:89793075	missense_variant	c.2209A>G	p.T737A	protein_coding	ANPEP	FALSE	-	deleterious
VPS39:chr15:42165788	missense_variant	c.1742A>G	p.E581G	protein_coding	VPS39	FALSE	-	deleterious
MARS1:chr12:57500332	missense_variant	c.1103A>G	p.D368G	protein_coding	MARS1	FALSE	-	deleterious
MARS1:chr12:57498494	missense_variant	c.962A>G	p.K321R	protein_coding	MARS1	FALSE	-	deleterious
NUDT21:chr16:56434343	missense_variant	c.650A>G	p.Q217R	protein_coding	NUDT21	FALSE	-	deleterious
COQ7:chr16:19077340	missense_variant	c.542A>G	p.H181R	protein_coding	COQ7	FALSE	-	deleterious
MIDN:chr19:1251611	missense_variant	c.283A>G	p.K95E	protein_coding	MIDN	FALSE	-	deleterious
MVD:chr16:88663017	missense_variant	c.64A>G	p.K22E	protein_coding	MVD	FALSE	-	deleterious
LENG8:chr19:54455405	missense_variant	c.863A>G	p.D288G	protein_coding	LENG8	FALSE	-	deleterious
FAM234A:chr16:263333	missense_variant	c.1043A>G	p.E348G	protein_coding	FAM234A	FALSE	-	deleterious
POLR2G:chr11:62761832	missense_variant	c.50A>G	p.Y17C	protein_coding	POLR2G	FALSE	-	deleterious
TRANK1:chr3:36829584	missense_variant	c.8789A>G	p.E2930G	protein_coding	TRANK1	FALSE	-	deleterious
SF1:chr11:64766924	missense_variant	c.1933A>G	p.S645G	protein_coding	SF1	FALSE	-	deleterious_low_confidence
SF1:chr11:64769095	missense_variant	c.1189A>G	p.S397G	protein_coding	SF1	FALSE	-	deleterious
PAFAH1B2:chr11:117163863	missense_variant	c.382A>G	p.R128G	protein_coding	PAFAH1B2	FALSE	-	deleterious
RAB4A:chr1:229299022	missense_variant	c.491A>G	p.E164G	protein_coding	RAB4A	FALSE	-	deleterious
SEPTIN2:chr2:241337420	missense_variant	c.485A>G	p.E162G	protein_coding	SEPTIN2	FALSE	-	deleterious
TAP1:chr6:32848668	missense_variant	c.1730A>G	p.D577G	protein_coding	TAP1	FALSE	-	deleterious
STIP1:chr11:64194547	missense_variant	c.571A>G	p.R191G	protein_coding	STIP1	FALSE	-	deleterious
BMP1:chr8:22197348	missense_variant	c.2035A>G	p.N679D	protein_coding	BMP1	FALSE	-	deleterious
ADAM9:chr8:39041987	missense_variant	c.1172A>G	p.E391G	protein_coding	ADAM9	FALSE	-	deleterious
ADAM9:chr8:39083026	missense_variant	c.2021A>G	p.E674G	protein_coding	ADAM9	FALSE	-	deleterious
ADAM9:chr8:39025846	missense_variant	c.958A>G	p.T320A	protein_coding	ADAM9	FALSE	-	deleterious
ADAM9:chr8:39082975	missense_variant	c.1970A>G	p.N657S	protein_coding	ADAM9	FALSE	-	deleterious
IL7R:chr5:35871152	missense_variant	c.476A>G	p.Y159C	protein_coding	IL7R	FALSE	-	deleterious
AHCYL1:chr1:110017549	missense_variant	c.1018A>G	p.T340A	protein_coding	AHCYL1	FALSE	-	deleterious
UPF3A:chr13:114304811	missense_variant	c.1325A>G	p.Y442C	protein_coding	UPF3A	FALSE	-	deleterious
PARM1:chr4:75033949	missense_variant	c.836A>G	p.Y279C	protein_coding	PARM1	FALSE	-	deleterious
PTK2:chr8:140739102	missense_variant	c.1741A>G	p.K581E	protein_coding	PTK2	FALSE	-	deleterious
CXCL8:chr4:73741984	missense_variant	c.236A>G	p.D79G	protein_coding	CXCL8	FALSE	-	deleterious
ANTXR1:chr2:69170254	missense_variant	c.1054A>G	p.K352E	protein_coding	ANTXR1	FALSE	-	deleterious
CKAP2L:chr2:112738984	missense_variant	c.2077A>G	p.I693V	protein_coding	CKAP2L	FALSE	-	deleterious
FASN:chr17:82088157	missense_variant	c.2744A>G	p.E915G	protein_coding	FASN	FALSE	-	deleterious
FASN:chr17:82084524	missense_variant	c.4757A>G	p.D1586G	protein_coding	FASN	FALSE	-	deleterious
USP47:chr11:11956024	missense_variant	c.3977A>G	p.E1326G	protein_coding	USP47	FALSE	-	deleterious
PDCD6IP:chr3:33812104	missense_variant	c.242A>G	p.K81R	protein_coding	PDCD6IP	FALSE	-	deleterious
PDCD6IP:chr3:33838306	missense_variant	c.1175A>G	p.E392G	protein_coding	PDCD6IP	FALSE	-	deleterious
NFRKB:chr11:129872895	missense_variant	c.2827A>G	p.I943V	protein_coding	NFRKB	FALSE	-	deleterious_low_confidence
DCLK2:chr4:150248339	missense_variant	c.1961A>G	p.E654G	protein_coding	DCLK2	FALSE	-	deleterious
PA2G4:chr12:56110470	missense_variant	c.701A>G	p.E234G	protein_coding	PA2G4	FALSE	-	deleterious
POLH:chr6:43600997	missense_variant	c.670A>G	p.K224E	protein_coding	POLH	FALSE	-	deleterious
HTRA3:chr4:8291407	missense_variant	c.746A>G	p.D249G	protein_coding	HTRA3	FALSE	-	deleterious
TANC2:chr17:63415585	missense_variant	c.3826A>G	p.R1276G	protein_coding	TANC2	FALSE	-	deleterious
ETFDH:chr4:158690364	missense_variant	c.623A>G	p.D208G	protein_coding	ETFDH	FALSE	-	deleterious
FGG:chr4:154606803	missense_variant	c.1031A>G	p.D344G	protein_coding	FGG	FALSE	-	deleterious
PLRG1:chr4:154539130	missense_variant	c.1126A>G	p.R376G	protein_coding	PLRG1	FALSE	-	deleterious
CLSTN1:chr1:9744410	missense_variant	c.1219A>G	p.S407G	protein_coding	CLSTN1	FALSE	-	deleterious
MLLT3:chr9:20413752	missense_variant	c.1094A>G	p.D365G	protein_coding	MLLT3	FALSE	-	deleterious
LAMB2:chr3:49130296	missense_variant	c.1160A>G	p.E387G	protein_coding	LAMB2	FALSE	-	deleterious
HINFP:chr11:119134098	missense_variant	c.1154A>G	p.E385G	protein_coding	HINFP	FALSE	-	deleterious
HCFC1:chrX:153951931	missense_variant	c.5170A>G	p.N1724D	protein_coding	HCFC1	FALSE	-	deleterious_low_confidence
RAD9A:chr11:67396130	missense_variant	c.689A>G	p.E230G	protein_coding	RAD9A	FALSE	-	deleterious
CORO1B:chr11:67441855	missense_variant	c.332A>G	p.Q111R	protein_coding	CORO1B	FALSE	-	deleterious
MUS81:chr11:65863610	missense_variant	c.850A>G	p.R284G	protein_coding	MUS81	FALSE	-	deleterious
ANKRD13D:chr11:67301317	missense_variant	c.1267A>G	p.T423A	protein_coding	ANKRD13D	FALSE	-	deleterious
ANKRD13D:chr11:67301512	missense_variant	c.1373A>G	p.D458G	protein_coding	ANKRD13D	FALSE	-	deleterious
OXSR1:chr3:38247713	missense_variant	c.1303A>G	p.S435G	protein_coding	OXSR1	FALSE	-	deleterious
OXSR1:chr3:38190783	missense_variant	c.236A>G	p.Y79C	protein_coding	OXSR1	FALSE	-	deleterious
GRK2:chr11:67282786	missense_variant	c.1195A>G	p.K399E	protein_coding	GRK2	FALSE	-	deleterious
GRK2:chr11:67285409	missense_variant	c.2029A>G	p.K677E	protein_coding	GRK2	FALSE	-	deleterious_low_confidence
ADCK5:chr8:144392315	missense_variant	c.1237A>G	p.R413G	protein_coding	ADCK5	FALSE	-	deleterious
RAPH1:chr2:203495301	missense_variant	c.53A>G	p.D18G	protein_coding	RAPH1	FALSE	-	deleterious_low_confidence
TNKS:chr8:9680790	missense_variant	c.1097A>G	p.D366G	protein_coding	TNKS	FALSE	-	deleterious
MAP3K11:chr11:65608388	missense_variant	c.800A>G	p.D267G	protein_coding	MAP3K11	FALSE	-	deleterious
PC:chr11:66872062	missense_variant	c.98A>G	p.E33G	protein_coding	PC	FALSE	-	deleterious
PC:chr11:66868862	missense_variant	c.1006A>G	p.T336A	protein_coding	PC	FALSE	-	deleterious
PSMD1:chr2:231087133	missense_variant	c.1835A>G	p.D612G	protein_coding	PSMD1	FALSE	-	deleterious
RNF213:chr17:80386258	missense_variant	c.14548A>G	p.N4850D	protein_coding	RNF213	FALSE	-	deleterious
AKIRIN1:chr1:39003385	missense_variant	c.535A>G	p.I179V	protein_coding	AKIRIN1	FALSE	-	deleterious
ATR:chr3:142485157	missense_variant	c.6204A>G	p.I2068M	protein_coding	ATR	FALSE	-	deleterious
UBE2C:chr20:45815640	missense_variant	c.316A>G	p.N106D	protein_coding	UBE2C	FALSE	-	deleterious
PACS1:chr11:66232979	missense_variant	c.1751A>G	p.Q584R	protein_coding	PACS1	FALSE	-	deleterious
SH3BP5L:chr1:248816874	missense_variant	c.194A>G	p.E65G	protein_coding	SH3BP5L	FALSE	-	deleterious
ARHGAP1:chr11:46695695	missense_variant	c.194A>G	p.Y65C	protein_coding	ARHGAP1	FALSE	-	deleterious
SART1:chr11:65977817	missense_variant	c.2090A>G	p.D697G	protein_coding	SART1	FALSE	-	deleterious
SART1:chr11:65965380	missense_variant	c.593A>G	p.D198G	protein_coding	SART1	FALSE	-	deleterious
SART1:chr11:65977781	missense_variant	c.2054A>G	p.Y685C	protein_coding	SART1	FALSE	-	deleterious
SART1:chr11:65978889	missense_variant	c.2359A>G	p.S787G	protein_coding	SART1	FALSE	-	deleterious
SART1:chr11:65978814	missense_variant	c.2284A>G	p.S762G	protein_coding	SART1	FALSE	-	deleterious
RAB6A:chr11:73760619	missense_variant	c.17A>G	p.D6G	protein_coding	RAB6A	FALSE	-	deleterious_low_confidence
RPS6KB2:chr11:67429137	missense_variant	c.137A>G	p.E46G	protein_coding	RPS6KB2	FALSE	-	deleterious
NR2F1:chr5:93593609	missense_variant	c.1039A>G	p.K347E	protein_coding	NR2F1	FALSE	-	deleterious
NR2F1:chr5:93593639	missense_variant	c.1069A>G	p.R357G	protein_coding	NR2F1	FALSE	-	deleterious
RUVBL1:chr3:128112920	missense_variant	c.329A>G	p.E110G	protein_coding	RUVBL1	FALSE	-	deleterious
CCDC57:chr17:82194042	missense_variant	c.716A>G	p.E239G	protein_coding	CCDC57	FALSE	-	deleterious
WSB2:chr12:118042855	missense_variant	c.596A>G	p.D199G	protein_coding	WSB2	FALSE	-	deleterious
ANKLE2:chr12:132747848	missense_variant	c.1214A>G	p.N405S	protein_coding	ANKLE2	FALSE	-	deleterious
ANKLE2:chr12:132734423	missense_variant	c.1853A>G	p.E618G	protein_coding	ANKLE2	FALSE	-	deleterious
DEAF1:chr11:674607	missense_variant	c.1432A>G	p.K478E	protein_coding	DEAF1	FALSE	-	deleterious
RPS6KA3:chrX:20163018	missense_variant	c.1787A>G	p.D596G	protein_coding	RPS6KA3	FALSE	-	deleterious
GATD1:chr11:773578	missense_variant	c.299A>G	p.D100G	protein_coding	GATD1	FALSE	-	deleterious
ARIH2:chr3:48970695	missense_variant	c.761A>G	p.E254G	protein_coding	ARIH2	FALSE	-	deleterious
TMEM94:chr17:75492514	missense_variant	c.1667A>G	p.D556G	protein_coding	TMEM94	FALSE	-	deleterious
ASB8:chr12:48153459	missense_variant	c.38A>G	p.Q13R	protein_coding	ASB8	FALSE	-	deleterious
PDE4DIP:chr1:148977989	missense_variant	c.2372A>G	p.Q791R	protein_coding	PDE4DIP	FALSE	-	deleterious
DDX10:chr11:108841405	missense_variant	c.2176A>G	p.K726E	protein_coding	DDX10	FALSE	-	deleterious
DDX10:chr11:108678336	missense_variant	c.559A>G	p.R187G	protein_coding	DDX10	FALSE	-	deleterious
CPNE7:chr16:89586698	missense_variant	c.1034A>G	p.Y345C	protein_coding	CPNE7	FALSE	-	deleterious
DPY19L3:chr19:32480412	missense_variant	c.1844A>G	p.Y615C	protein_coding	DPY19L3	FALSE	-	deleterious
DPY19L3:chr19:32482143	missense_variant	c.2054A>G	p.E685G	protein_coding	DPY19L3	FALSE	-	deleterious
GAK:chr4:877703	missense_variant	c.1768A>G	p.K590E	protein_coding	GAK	FALSE	-	deleterious
FARSA:chr19:12928425	missense_variant	c.758A>G	p.E253G	protein_coding	FARSA	FALSE	-	deleterious
MAGED1:chrX:51897601	missense_variant	c.1709A>G	p.E570G	protein_coding	MAGED1	FALSE	-	deleterious_low_confidence
MAGED1:chrX:51898173	missense_variant	c.1886A>G	p.N629S	protein_coding	MAGED1	FALSE	-	deleterious_low_confidence
PDXDC1:chr16:15026653	missense_variant	c.1151A>G	p.E384G	protein_coding	PDXDC1	FALSE	-	deleterious
PUF60:chr8:143821637	missense_variant	c.257A>G	p.Q86R	protein_coding	PUF60	FALSE	-	deleterious
TRNAU1AP:chr1:28577532	missense_variant	c.760A>G	p.N254D	protein_coding	TRNAU1AP	FALSE	-	deleterious
EHMT1:chr9:137834810	missense_variant	c.3754A>G	p.K1252E	protein_coding	EHMT1	FALSE	-	deleterious
POLR2A:chr17:7509570	missense_variant	c.3751A>G	p.N1251D	protein_coding	POLR2A	FALSE	-	deleterious
FAM104B:chrX:55159148	missense_variant	c.101A>G	p.Q34R	protein_coding	FAM104B	FALSE	-	deleterious
SKA2:chr17:59131315	missense_variant	c.86A>G	p.E29G	protein_coding	SKA2	FALSE	-	deleterious
TTC3:chr21:37182787	missense_variant	c.4631A>G	p.E1544G	protein_coding	TTC3	FALSE	-	deleterious
TTC3:chr21:37135394	missense_variant	c.1458A>G	p.I486M	protein_coding	TTC3	FALSE	-	deleterious
TTC3:chr21:37148552	missense_variant	c.2023A>G	p.I675V	protein_coding	TTC3	FALSE	-	deleterious
RBM10:chrX:47185065	missense_variant	c.2156A>G	p.D719G	protein_coding	RBM10	FALSE	-	deleterious
SRPRA:chr11:126264217	missense_variant	c.1762A>G	p.T588A	protein_coding	SRPRA	FALSE	-	deleterious
AP2A2:chr11:985552	missense_variant	c.935A>G	p.E312G	protein_coding	AP2A2	FALSE	-	deleterious
RUVBL2:chr19:49007087	missense_variant	c.335A>G	p.E112G	protein_coding	RUVBL2	FALSE	-	deleterious
RUVBL2:chr19:49011229	missense_variant	c.920A>G	p.E307G	protein_coding	RUVBL2	FALSE	-	deleterious
SF3A3:chr1:37978998	missense_variant	c.817A>G	p.K273E	protein_coding	SF3A3	FALSE	-	deleterious
SF3A3:chr1:37960127	missense_variant	c.1421A>G	p.D474G	protein_coding	SF3A3	FALSE	-	deleterious
ALYREF:chr17:81890702	missense_variant	c.377A>G	p.D126G	protein_coding	ALYREF	FALSE	-	deleterious
TBL3:chr16:1976103	missense_variant	c.1177A>G	p.S393G	protein_coding	TBL3	FALSE	-	deleterious
DNAH2:chr17:7833403	missense_variant	c.13154A>G	p.Y4385C	protein_coding	DNAH2	FALSE	-	deleterious
DENND5A:chr11:9169861	missense_variant	c.2146A>G	p.R716G	protein_coding	DENND5A	FALSE	-	deleterious
EIF3C:chr16:28723515	missense_variant	c.1004A>G	p.E335G	protein_coding	EIF3C	FALSE	-	deleterious
COPB2:chr3:139366738	missense_variant	c.1714A>G	p.R572G	protein_coding	COPB2	FALSE	-	deleterious
XPOT:chr12:64431575	missense_variant	c.2014A>G	p.K672E	protein_coding	XPOT	FALSE	-	deleterious
MED12:chrX:71125363	missense_variant	c.2239A>G	p.S747G	protein_coding	MED12	FALSE	-	deleterious
FAM110C:chr2:45493	missense_variant	c.893A>G	p.Y298C	protein_coding	FAM110C	FALSE	-	deleterious
APOO:chrX:23878997	missense_variant	c.155A>G	p.Y52C	protein_coding	APOO	FALSE	-	deleterious
DGAT1:chr8:144318467	missense_variant	c.568A>G	p.T190A	protein_coding	DGAT1	FALSE	-	deleterious
BRF1:chr14:105219219	missense_variant	c.1391A>G	p.E464G	protein_coding	BRF1	FALSE	-	deleterious
NELFA:chr4:1989722	missense_variant	c.563A>G	p.E188G	protein_coding	NELFA	FALSE	-	deleterious
HSF1:chr8:144311776	missense_variant	c.800A>G	p.D267G	protein_coding	HSF1	FALSE	-	deleterious
SP140L:chr2:230393450	missense_variant	c.1144A>G	p.R382G	protein_coding	SP140L	FALSE	-	deleterious
BRCC3:chrX:155116062	missense_variant	c.629A>G	p.E210G	protein_coding	BRCC3	FALSE	-	deleterious
SHC4:chr15:48834855	missense_variant	c.1651A>G	p.S551G	protein_coding	SHC4	FALSE	-	deleterious
RXRA:chr9:134429141	missense_variant	c.944A>G	p.H315R	protein_coding	RXRA	FALSE	-	deleterious
RXRA:chr9:134417170	missense_variant	c.623A>G	p.E208G	protein_coding	RXRA	FALSE	-	deleterious
NF2:chr22:29671898	missense_variant	c.1072A>G	p.R358G	protein_coding	NF2	FALSE	-	deleterious
UBE2H:chr7:129879613	missense_variant	c.160A>G	p.R54G	protein_coding	UBE2H	FALSE	-	deleterious
KATNA1:chr6:149603285	missense_variant	c.712A>G	p.I238V	protein_coding	KATNA1	FALSE	-	deleterious
ARAP1:chr11:72695789	missense_variant	c.3349A>G	p.T1117A	protein_coding	ARAP1	FALSE	-	deleterious
POFUT2:chr21:45278155	missense_variant	c.653A>G	p.D218G	protein_coding	POFUT2	FALSE	-	deleterious
RNF220:chr1:44650726	missense_variant	c.1652A>G	p.Q551R	protein_coding	RNF220	FALSE	-	deleterious
SESTD1:chr2:179117570	missense_variant	c.1486A>G	p.M496V	protein_coding	SESTD1	FALSE	-	deleterious
FNBP1:chr9:129978569	missense_variant	c.241A>G	p.N81D	protein_coding	FNBP1	FALSE	-	deleterious
IFT140:chr16:1519944	missense_variant	c.3977A>G	p.E1326G	protein_coding	IFT140	FALSE	-	deleterious
USP7:chr16:8919075	missense_variant	c.676A>G	p.N226D	protein_coding	USP7	FALSE	-	deleterious
USP7:chr16:8910806	missense_variant	c.1100A>G	p.Y367C	protein_coding	USP7	FALSE	-	deleterious
TET3:chr2:74073570	missense_variant	c.2516A>G	p.E839G	protein_coding	TET3	FALSE	-	deleterious
TCEA1:chr8:53979030	missense_variant	c.820A>G	p.T274A	protein_coding	TCEA1	FALSE	-	deleterious
MCRS1:chr12:49564835	missense_variant	c.388A>G	p.K130E	protein_coding	MCRS1	FALSE	-	deleterious
LAMTOR4:chr7:100153416	missense_variant	c.101A>G	p.E34G	protein_coding	LAMTOR4	FALSE	-	deleterious
SRSF10:chr1:23971610	missense_variant	c.454A>G	p.R152G	protein_coding	SRSF10	FALSE	-	deleterious
RALGAPA2:chr20:20521012	missense_variant	c.3989A>G	p.Y1330C	protein_coding	RALGAPA2	FALSE	-	deleterious
NOC2L:chr1:954030	missense_variant	c.751A>G	p.K251E	protein_coding	NOC2L	FALSE	-	deleterious
NOC2L:chr1:948195	missense_variant	c.1595A>G	p.E532G	protein_coding	NOC2L	FALSE	-	deleterious
SF3B3:chr16:70565111	missense_variant	c.2510A>G	p.E837G	protein_coding	SF3B3	FALSE	-	deleterious
SUPT5H:chr19:39471480	missense_variant	c.1801A>G	p.K601E	protein_coding	SUPT5H	FALSE	-	deleterious
LONP1:chr19:5707719	missense_variant	c.1040A>G	p.Q347R	protein_coding	LONP1	FALSE	-	deleterious
NCOR2:chr12:124466244	missense_variant	c.634A>G	p.K212E	protein_coding	NCOR2	FALSE	-	deleterious
ANAPC7:chr12:110377507	missense_variant	c.1345A>G	p.T449A	protein_coding	ANAPC7	FALSE	-	deleterious
TOMM7:chr7:22818043	missense_variant	c.109A>G	p.K37E	protein_coding	TOMM7	FALSE	-	deleterious
ADA:chr20:44626504	missense_variant	c.314A>G	p.H105R	protein_coding	ADA	FALSE	-	deleterious
FLNA:chrX:154354916	missense_variant	c.5126A>G	p.D1709G	protein_coding	FLNA	FALSE	-	deleterious
CASP4:chr11:104949606	missense_variant	c.718A>G	p.N240D	protein_coding	CASP4	FALSE	-	deleterious
CASP4:chr11:104947139	missense_variant	c.979A>G	p.I327V	protein_coding	CASP4	FALSE	-	deleterious
ANXA4:chr2:69816183	missense_variant	c.617A>G	p.H206R	protein_coding	ANXA4	FALSE	-	deleterious
SERTAD1:chr19:40422915	missense_variant	c.632A>G	p.D211G	protein_coding	SERTAD1	FALSE	-	deleterious
IGF2R:chr6:160073279	missense_variant	c.4757A>G	p.Q1586R	protein_coding	IGF2R	FALSE	-	deleterious
PCNX3:chr11:65624219	missense_variant	c.2569A>G	p.S857G	protein_coding	PCNX3	FALSE	-	deleterious
SND1:chr7:127721323	missense_variant	c.1075A>G	p.K359E	protein_coding	SND1	FALSE	-	deleterious
SND1:chr7:127698914	missense_variant	c.389A>G	p.E130G	protein_coding	SND1	FALSE	-	deleterious
TBC1D9B:chr5:179874929	missense_variant	c.2159A>G	p.E720G	protein_coding	TBC1D9B	FALSE	-	deleterious
SYNGAP1:chr6:33446686	missense_variant	c.3694A>G	p.K1232E	protein_coding	SYNGAP1	FALSE	-	deleterious
RAB40C:chr16:627461	missense_variant	c.685A>G	p.N229D	protein_coding	RAB40C	FALSE	-	deleterious_low_confidence
FAR1:chr11:13727565	missense_variant	c.1267A>G	p.I423V	protein_coding	FAR1	FALSE	-	deleterious
PARVA:chr11:12517704	missense_variant	c.962A>G	p.E321G	protein_coding	PARVA	FALSE	-	deleterious
PHF2:chr9:93649113	missense_variant	c.503A>G	p.K168R	protein_coding	PHF2	FALSE	-	deleterious
SLC9A8:chr20:49886804	missense_variant	c.1592A>G	p.E531G	protein_coding	SLC9A8	FALSE	-	deleterious
MYO1C:chr17:1478636	missense_variant	c.1192A>G	p.N398D	protein_coding	MYO1C	FALSE	-	deleterious
MYO1C:chr17:1474817	missense_variant	c.1711A>G	p.K571E	protein_coding	MYO1C	FALSE	-	deleterious
ZNF335:chr20:45959274	missense_variant	c.2180A>G	p.Q727R	protein_coding	ZNF335	FALSE	-	deleterious
WWP2:chr16:69939043	missense_variant	c.2360A>G	p.D787G	protein_coding	WWP2	FALSE	-	deleterious
ITSN2:chr2:24217917	missense_variant	c.3796A>G	p.K1266E	protein_coding	ITSN2	FALSE	-	deleterious
BAZ1A:chr14:34758744	missense_variant	c.4346A>G	p.D1449G	protein_coding	BAZ1A	FALSE	-	deleterious
CCDC69:chr5:151184386	missense_variant	c.671A>G	p.E224G	protein_coding	CCDC69	FALSE	-	deleterious
PAPSS2:chr10:87709247	missense_variant	c.79A>G	p.R27G	protein_coding	PAPSS2	FALSE	-	deleterious
PAPSS2:chr10:87714766	missense_variant	c.542A>G	p.D181G	protein_coding	PAPSS2	FALSE	-	deleterious
LDB1:chr10:102109462	missense_variant	c.778A>G	p.K260E	protein_coding	LDB1	FALSE	-	deleterious
CTR9:chr11:10775603	missense_variant	c.3065A>G	p.D1022G	protein_coding	CTR9	FALSE	-	deleterious
PLXNB3:chrX:153767789	missense_variant	c.1031A>G	p.E344G	protein_coding	PLXNB3	FALSE	-	deleterious
MTOR:chr1:11114336	missense_variant	c.7282A>G	p.N2428D	protein_coding	MTOR	FALSE	-	deleterious
HMGN2:chr1:26475143	missense_variant	c.268A>G	p.K90E	protein_coding	HMGN2	FALSE	-	deleterious
SMG5:chr1:156261399	missense_variant	c.2041A>G	p.S681G	protein_coding	SMG5	FALSE	-	deleterious
COX20:chr1:244842206	missense_variant	c.205A>G	p.R69G	protein_coding	COX20	FALSE	-	deleterious
HSD3B2:chr1:119421871	missense_variant	c.370A>G	p.S124G	protein_coding	HSD3B2	FALSE	-	deleterious
GDI1:chrX:154442165	missense_variant	c.1046A>G	p.Y349C	protein_coding	GDI1	FALSE	-	deleterious
PBX2:chr6:32188783	missense_variant	c.235A>G	p.N79D	protein_coding	PBX2	FALSE	-	deleterious
AIF1:chr6:31615704	missense_variant	c.122A>G	p.E41G	protein_coding	AIF1	FALSE	-	deleterious
PPP1R10:chr6:30605938	missense_variant	c.838A>G	p.I280V	protein_coding	PPP1R10	FALSE	-	deleterious
ABCF1:chr6:30585923	missense_variant	c.1645A>G	p.K549E	protein_coding	ABCF1	FALSE	-	deleterious
HLA-F:chr6:29725076	missense_variant	c.656A>G	p.E219G	protein_coding	HLA-F	FALSE	-	deleterious_low_confidence
TRIM27:chr6:28909075	missense_variant	c.784A>G	p.R262G	protein_coding	TRIM27	FALSE	-	deleterious
ANKRD28:chr3:15678245	missense_variant	c.2581A>G	p.M861V	protein_coding	ANKRD28	FALSE	-	deleterious
TRBC2:chr7:142802147	missense_variant	c.449A>G	p.E150G	TR_C_gene	TRBC2	FALSE	-	deleterious
GSTM2:chr1:109669317	missense_variant	c.205A>G	p.K69E	protein_coding	GSTM2	FALSE	-	deleterious
TMX2:chr11:57738680	missense_variant	c.458A>G	p.D153G	protein_coding	TMX2	FALSE	-	deleterious
SLC35F6:chr2:26778090	missense_variant	c.695A>G	p.Y232C	protein_coding	SLC35F6	FALSE	-	deleterious
GTF2H4:chr6:30911730	missense_variant	c.788A>G	p.Q263R	protein_coding	GTF2H4	FALSE	-	deleterious
PPME1:chr11:74247094	missense_variant	c.1022A>G	p.D341G	protein_coding	PPME1	FALSE	-	deleterious
DDX3X:chrX:41344276	missense_variant	c.902A>G	p.Y301C	protein_coding	DDX3X	FALSE	-	deleterious
CKLF:chr16:66558266	missense_variant	c.155A>G	p.E52G	protein_coding	CKLF	FALSE	-	deleterious
UMAD1:chr7:7801685	missense_variant	c.98A>G	p.E33G	protein_coding	UMAD1	FALSE	-	deleterious
CCNL2:chr1:1393441	missense_variant	c.614A>G	p.Q205R	protein_coding	CCNL2	FALSE	-	deleterious
SCAMP4:chr19:1924160	missense_variant	c.566A>G	p.E189G	protein_coding	SCAMP4	FALSE	-	deleterious
FNDC10:chr1:1599385	missense_variant	c.631A>G	p.N211D	protein_coding	FNDC10	FALSE	-	deleterious
PI4KA:chr22:20796207	missense_variant	c.2216A>G	p.Q739R	protein_coding	PI4KA	FALSE	-	deleterious
AP5Z1:chr7:4788189	missense_variant	c.1490A>G	p.D497G	protein_coding	AP5Z1	FALSE	-	deleterious
CDK11B:chr1:1649571	missense_variant	c.422A>G	p.Q141R	protein_coding	CDK11B	FALSE	-	deleterious_low_confidence
PRKDC:chr8:47777705	missense_variant	c.12023A>G	p.E4008G	protein_coding	PRKDC	FALSE	-	deleterious
PRKDC:chr8:47785257	missense_variant	c.10963A>G	p.K3655E	protein_coding	PRKDC	FALSE	-	deleterious
PRKDC:chr8:47890300	missense_variant	c.4028A>G	p.E1343G	protein_coding	PRKDC	FALSE	-	deleterious
PRKDC:chr8:47774231	missense_variant	c.12329A>G	p.Q4110R	protein_coding	PRKDC	FALSE	-	deleterious
DPP3:chr11:66495462	missense_variant	c.1550A>G	p.Y517C	protein_coding	DPP3	FALSE	-	deleterious
DPP3:chr11:66493078	missense_variant	c.1195A>G	p.R399G	protein_coding	DPP3	FALSE	-	deleterious
BOP1:chr8:144262607	missense_variant	c.1960A>G	p.K654E	protein_coding	BOP1	FALSE	-	deleterious
AC129492.3:chr17:8162281	missense_variant	c.91A>G	p.R31G	protein_coding	AC129492.3	FALSE	-	deleterious
AC010422.3:chr19:12647257	missense_variant	c.460A>G	p.R154G	nonsense_mediated_decay	AC010422.3	FALSE	-	deleterious
IKBKG:chrX:154556243	missense_variant	c.470A>G	p.E157G	protein_coding	IKBKG	FALSE	-	deleterious
POM121C:chr7:75441472	missense_variant	c.25A>G	p.R9G	protein_coding	POM121C	FALSE	-	deleterious
CYFIP1:chr15:22939460	missense_variant	c.617A>G	p.E206G	protein_coding	CYFIP1	FALSE	-	deleterious
SYNRG:chr17:37553132	missense_variant	c.2591A>G	p.Q864R	protein_coding	SYNRG	FALSE	-	deleterious_low_confidence
AC008073.3:chr2:24135141	missense_variant	c.29A>G	p.E10G	nonsense_mediated_decay	AC008073.3	FALSE	-	deleterious
AC058822.1:chr4:53389844	missense_variant	c.368A>G	p.K123R	protein_coding	AC058822.1	FALSE	-	deleterious_low_confidence
EEF1AKMT4-ECE2:chr3:184257532	missense_variant	c.256A>G	p.S86G	protein_coding	EEF1AKMT4-ECE2	FALSE	-	deleterious_low_confidence
EEF1AKMT4-ECE2:chr3:184257532	missense_variant

## Sheet: Supplymentary Table 2
Supplementary Table 2. Differential A-to-I RNA editing sites between PCOS and Control in in dataset GSE138518.
ID	p.GLM	known_site	Consequence	AAchange	NTchange	BIOTYPE	SYMBOL	description	Existing_variation	SIFT	Mean_rate	Mean_PRErate	Max_rate	Prevalence	PolyPhen	DNA_variant_p	MAX_AF	MAX_AF_POPS	CLIN_SIG	AA	Repeat	ensembl_gene_id
TUBA1B:chr12:49128795	4.64e-14	TRUE	synonymous_variant	p.P173=	c.519A>G	protein_coding	TUBA1B	tubulin alpha 1b	rs1057725	-	68.231	68.231	100	1	-	0.6	0.7567	gnomAD_EAS	-	C	-	ENSG00000123416
NUP43:chr6:149725375	2.87e-12	TRUE	3_prime_UTR_variant	-	c.*1594A>G	protein_coding	NUP43	nucleoporin 43	rs9322215	-	81.2167	81.2167	100	1	-	1	0.9372	AFR	-	C	AluSq2	ENSG00000120253
RBBP4:chr1:32680141	5.47e-09	TRUE	3_prime_UTR_variant	-	c.*436A>G	protein_coding	RBBP4	RB binding protein 4, chromatin remodeling factor	rs9851	-	71.542	71.542	100	1	-	0.7	0.7679	EAS	-	A	-	ENSG00000162521
PHLDA1:chr12:76027474	7.95e-09	TRUE	3_prime_UTR_variant	-	c.*2645A>G	protein_coding	PHLDA1	pleckstrin homology like domain family A member 1	rs7294433	-	75.282	75.282	100	1	-	0.9	0.826	EUR	-	T	-	ENSG00000139289
NR5A2:chr1:200074554	1.22e-08	TRUE	intron_variant	-	c.1110+25736A>G	protein_coding	NR5A2	nuclear receptor subfamily 5 group A member 2	rs950425611	-	12.025	19.24	21.43	0.625	-	0.375	NA	-	-	a	AluY	ENSG00000116833
ZNF271P:chr18:35307969	1.74e-07	TRUE	non_coding_transcript_exon_variant	-	n.2327A>G	processed_transcript	ZNF271P	zinc finger protein 271, pseudogene	rs9963614	-	38.5282	84.762	100	0.454545	-	0.909091	0.9289	AFR	-	G	-	ENSG00000257267
PRXL2A:chr10:80432482	3.03e-07	TRUE	3_prime_UTR_variant	-	c.*383A>G	protein_coding	PRXL2A	peroxiredoxin like 2A	-	-	0.772727	1.41667	2.08	0.545455	-	0.454545	NA	-	-	A	AluSx1	ENSG00000122378
CELF1:chr11:47481265	1.98e-06	TRUE	intron_variant	-	c.768+1430A>G	protein_coding	CELF1	CUGBP Elav-like family member 1	-	-	43.222	43.222	54.76	1	-	0.8	NA	-	-	T	AluSx1	ENSG00000149187
CYP20A1:chr2:203303486	5.44e-06	TRUE	3_prime_UTR_variant	-	c.*6578A>G	protein_coding	CYP20A1	cytochrome P450 family 20 subfamily A member 1	-	-	27.1262	31.0014	37.5	0.875	-	0.125	NA	-	-	a	AluSq2	ENSG00000119004
FLNB:chr3:58166381	6.9e-06	TRUE	intron_variant	-	c.7292-2059A>G	protein_coding	FLNB	filamin B	rs4299451	-	77.692	77.692	100	1	-	0.8	0.998	EAS	-	G	AluJr	ENSG00000136068
C1orf141:chr1:67122316	1.81e-05	TRUE	intron_variant	-	c.233+3436A>G	protein_coding	C1orf141	chromosome 1 open reading frame 141	-	-	27.1983	27.1983	44.44	1	-	0.166667	NA	-	-	T	AluSq2	ENSG00000203963
FAM126B:chr2:200978748	1.91e-05	TRUE	3_prime_UTR_variant	-	c.*2522A>G	protein_coding	FAM126B	family with sequence similarity 126 member B	-	-	75.9255	75.9255	93.1	1	-	0.0909091	NA	-	-	T	AluSx3	ENSG00000155744
SEMA3A:chr7:83965874	3.23e-05	TRUE	intron_variant	-	c.1718-2527A>G	protein_coding	SEMA3A	semaphorin 3A	-	-	7.56364	13.8667	18.3	0.545455	-	0.454545	NA	-	-	T	AluY	ENSG00000075213
TEP1:chr14:20366229	3.28e-05	TRUE	3_prime_UTR_variant	-	c.*2208A>G	protein_coding	TEP1	telomerase associated protein 1	rs11555905	-	22.64	22.64	40	1	-	0	NA	-	-	T	-	ENSG00000129566
SEMA3A:chr7:84054358	4.01e-05	FALSE	intron_variant	-	c.547+6107A>G	protein_coding	SEMA3A	semaphorin 3A	rs62473949,COSV54878494	-	18.234	18.234	60	1	-	0	NA	-	-	c	L1PA3	ENSG00000075213
LONP2:chr16:48354471	5.94e-05	TRUE	3_prime_UTR_variant	-	c.*2669A>G	protein_coding	LONP2	lon peptidase 2, peroxisomal	-	-	28.7333	28.7333	50	1	-	0.333333	NA	-	-	A	AluSz	ENSG00000102910
VHL:chr3:10153157	8e-05	TRUE	3_prime_UTR_variant	-	c.*3192A>G	protein_coding	VHL	von Hippel-Lindau tumor suppressor	-	-	9.16909	9.16909	14.29	1	-	0	NA	-	-	a	AluY	ENSG00000134086
LONP2:chr16:48354472	0.00011608	TRUE	3_prime_UTR_variant	-	c.*2670A>G	protein_coding	LONP2	lon peptidase 2, peroxisomal	-	-	22.5644	22.5644	32.14	1	-	0	NA	-	-	A	AluSz	ENSG00000102910
NBPF14:chr1:148532200	0.000118034	TRUE	3_prime_UTR_variant	-	c.*805A>G	protein_coding	NBPF14	NBPF member 14	-	-	10.772	10.772	18.92	1	-	0	NA	-	-	t	L1MC4	ENSG00000270629
MCAM:chr11:119308968	0.000142568	TRUE	3_prime_UTR_variant	-	c.*918A>G	protein_coding	MCAM	melanoma cell adhesion molecule	rs1131467	-	66.193	82.7412	100	0.8	-	1	0.7475	EUR	-	T	-	ENSG00000076706
CLPX:chr15:65150138	0.000144205	TRUE	3_prime_UTR_variant	-	c.*685A>G	protein_coding	CLPX	caseinolytic mitochondrial matrix peptidase chaperone subunit	rs1354359084	-	43.8214	43.8214	66.67	1	-	0.285714	NA	-	-	t	AluSg4	ENSG00000166855
SORBS2:chr4:185771008	0.000145478	TRUE	intron_variant	-	c.-41+4219A>G	protein_coding	SORBS2	sorbin and SH3 domain containing 2	-	-	8.38429	9.78167	28.57	0.857143	-	0.142857	NA	-	-	T	AluSq2	ENSG00000154556
PRKCA:chr17:66698866	0.00015364	TRUE	intron_variant	-	c.918+9819A>G	protein_coding	PRKCA	protein kinase C alpha	rs559408194	-	5.75556	7.4	10	0.777778	-	0.222222	0.0038	AFR	-	A	AluSz6	ENSG00000154229
ORAI2:chr7:102448761	0.000159928	TRUE	3_prime_UTR_variant	-	c.*1709A>G	protein_coding	ORAI2	ORAI calcium release-activated calcium modulator 2	-	-	4.118	6.86333	11.11	0.6	-	0.4	NA	-	-	A	AluSq2	ENSG00000160991
LINC02732:chr11:110407312	0.000160039	TRUE	non_coding_transcript_exon_variant	-	n.1659A>G	lncRNA	LINC02732		-	-	2.413	4.826	7.69	0.5	-	0.5	NA	-	-	A	AluSz	ENSG00000254416
GPC6:chr13:93591343	0.000183186	TRUE	intron_variant	-	c.319+45922A>G	protein_coding	GPC6	glypican 6	rs1227130194	-	48.677	48.677	67.18	1	-	0.4	NA	-	-	A	AluY	ENSG00000183098
GRAMD1B:chr11:123620242	0.000202809	TRUE	intron_variant	-	c.2148+1018A>G	protein_coding	GRAMD1B	GRAM domain containing 1B	-	-	30.7538	30.7538	60	1	-	0.125	NA	-	-	A	AluSz	ENSG00000023171
ZNF121:chr19:9562313	0.000210686	TRUE	3_prime_UTR_variant	-	c.*3627A>G	protein_coding	ZNF121	zinc finger protein 121	-	-	6.11125	9.778	11.11	0.625	-	0.375	NA	-	-	T	AluSx3	ENSG00000197961
PPARG:chr3:12296096	0.000226308	TRUE	intron_variant	-	c.-77+6962A>G	protein_coding	PPARG	peroxisome proliferator activated receptor gamma	-	-	53.2067	53.2067	73.53	1	-	0.166667	NA	-	-	A	AluSz6	ENSG00000132170
UPK3BL1:chr7:102637231	0.000235202	TRUE	3_prime_UTR_variant	-	c.*294A>G	protein_coding	UPK3BL1	uroplakin 3B like 1	rs1140579	-	17.3791	17.3791	27.03	1	-	0	NA	-	-	.	AluSc	ENSG00000267368
RPL23:chr17:38849582	0.000268912	TRUE	3_prime_UTR_variant	-	c.*550A>G	protein_coding	RPL23	ribosomal protein L23	-	-	8.19444	14.75	20	0.555556	-	0.444444	NA	-	-	T	AluSg	ENSG00000125691
GSR:chr8:30679089	0.000284477	TRUE	3_prime_UTR_variant	-	c.*431A>G	protein_coding	GSR	glutathione-disulfide reductase	-	-	8.67	10.8375	14.29	0.8	-	0.2	NA	-	-	T	AluSp	ENSG00000104687
CPT1A:chr11:68755929	0.000295611	TRUE	3_prime_UTR_variant	-	c.*1715A>G	protein_coding	CPT1A	carnitine palmitoyltransferase 1A	rs1415471550	-	29.947	29.947	54.55	1	-	0.3	NA	-	-	T	AluSq	ENSG00000110090
CEP89:chr19:32876213	0.000302878	TRUE	3_prime_UTR_variant	-	c.*2949A>G	protein_coding	CEP89	centrosomal protein 89	-	-	49.6867	49.6867	80	1	-	0.333333	NA	-	-	T	AluJb	ENSG00000121289
ENAH:chr1:225491209	0.000311517	TRUE	3_prime_UTR_variant	-	c.*6566A>G	protein_coding	ENAH	ENAH, actin regulator	-	-	38.3417	38.3417	71.43	1	-	0.166667	NA	-	-	T	AluSx1	ENSG00000154380
PAICS:chr4:56460856	0.00033504	TRUE	3_prime_UTR_variant	-	c.*1318A>G	protein_coding	PAICS	phosphoribosylaminoimidazole carboxylase and phosphoribosylaminoimidazolesuccinocarboxamide synthase	rs11549977	-	1.18909	1.86857	4.17	0.636364	-	0.363636	NA	-	-	A	AluSx1	ENSG00000128050
WAC-AS1:chr10:28523689	0.000337335	TRUE	non_coding_transcript_exon_variant	-	n.1645A>G	lncRNA	WAC-AS1	WAC antisense RNA 1 (head to head)	-	-	8.19545	9.015	23.08	0.909091	-	0.0909091	NA	-	-	t	AluSc	ENSG00000254635
METTL6:chr3:15410395	0.000339015	TRUE	intron_variant	-	c.*11+850A>G	protein_coding	METTL6	methyltransferase like 6	-	-	52.095	52.095	100	1	-	0.25	NA	-	-	T	AluJb	ENSG00000206562
SMARCA1:chrX:129451842	0.000344382	TRUE	intron_variant	-	c.3031-3399A>G	protein_coding	SMARCA1	SWI/SNF related, matrix associated, actin dependent regulator of chromatin, subfamily a, member 1	-	-	16.5763	16.5763	28.57	1	-	0	NA	-	-	T	AluY	ENSG00000102038
DUXAP9:chr14:19097492	0.000393927	FALSE	intron_variant,non_coding_transcript_variant	-	n.831+4486A>G	processed_transcript	DUXAP9	double homeobox A pseudogene 9	rs28515979	-	83.4478	83.4478	100	1	-	0.333333	NA	-	-	N	-	ENSG00000225210
H2AZ2:chr7:44833453	0.000394118	TRUE	3_prime_UTR_variant	-	c.*1048A>G	protein_coding	H2AZ2	H2A histone family member V	rs958291513	-	11.2312	14.975	20	0.75	-	0.25	NA	-	-	T	AluY	ENSG00000105968
UGGT1:chr2:128194192	0.000406901	TRUE	3_prime_UTR_variant	-	c.*4450A>G	protein_coding	UGGT1	UDP-glucose glycoprotein glucosyltransferase 1	-	-	37.6638	43.0443	60	0.875	-	0.375	NA	-	-	a	AluSp	ENSG00000136731
TTLL3:chr3:9818642	0.000417942	TRUE	intron_variant	-	c.860-180A>G	protein_coding	TTLL3	tubulin tyrosine ligase like 3	-	-	18.7783	22.534	40	0.833333	-	0.166667	NA	-	-	A	AluY	ENSG00000214021
TMEM192:chr4:165078928	0.000429952	TRUE	3_prime_UTR_variant	-	c.*730A>G	protein_coding	TMEM192	transmembrane protein 192	-	-	13.4873	16.4844	35	0.818182	-	0.181818	NA	-	-	T	AluYh3	ENSG00000170088
SLC47A1:chr17:19578434	0.000432671	TRUE	3_prime_UTR_variant	-	c.*881A>G	protein_coding	SLC47A1	solute carrier family 47 member 1	-	-	1.69636	1.69636	2.9	1	-	0	NA	-	-	A	AluJo	ENSG00000142494
AL139300.1:chr14:103682430	0.000437372	TRUE	intron_variant	-	c.2128-2556A>G	protein_coding	AL139300.1	novel protein	-	-	40.858	40.858	50	1	-	0.6	NA	-	-	A	AluSx1	ENSG00000256500
PNRC2:chr1:23961914	0.000445396	FALSE	3_prime_UTR_variant	-	c.*37A>G	protein_coding	PNRC2	proline rich nuclear receptor coactivator 2	rs3211051	-	55.694	69.6175	100	0.8	-	0.8	NA	-	-	A	-	ENSG00000189266
GRAMD1B:chr11:123554589	0.000478179	TRUE	intron_variant	-	c.24-22778A>G	protein_coding	GRAMD1B	GRAM domain containing 1B	-	-	3.28375	5.254	8	0.625	-	0.375	NA	-	-	A	AluJo	ENSG00000023171
SEMA3A:chr7:83977841	0.000496381	FALSE	intron_variant	-	c.1653-645A>G	protein_coding	SEMA3A	semaphorin 3A	-	-	5.457	9.095	14.18	0.6	-	0.4	NA	-	-	T	AluY	ENSG00000075213
VHL:chr3:10152742	0.000503698	TRUE	3_prime_UTR_variant	-	c.*2777A>G	protein_coding	VHL	von Hippel-Lindau tumor suppressor	rs915120070	-	39.946	39.946	58.33	1	-	0.4	NA	-	-	A	AluSc8	ENSG00000134086
WDR4:chr21:42843471	0.000555899	TRUE	intron_variant	-	c.*9-190A>G	protein_coding	WDR4	WD repeat domain 4	-	-	42.9433	42.9433	55.56	1	-	0.555556	NA	-	-	T	AluJr	ENSG00000160193
RHBDD2:chr7:75883404	0.000578001	TRUE	intron_variant	-	c.587-294A>G	protein_coding	RHBDD2	rhomboid domain containing 2	-	-	50.4443	50.4443	76.92	1	-	0.142857	NA	-	-	A	AluSx4	ENSG00000005486
LINC00963:chr9:129504303	0.000582482	TRUE	non_coding_transcript_exon_variant	-	n.1181A>G	lncRNA	LINC00963	long intergenic non-protein coding RNA 963	-	-	16.2467	20.8886	37.5	0.777778	-	0.222222	NA	-	-	A	AluSx	ENSG00000204054
LONP2:chr16:48352514	0.000585937	TRUE	3_prime_UTR_variant	-	c.*712A>G	protein_coding	LONP2	lon peptidase 2, peroxisomal	-	-	14.2878	18.37	40	0.777778	-	0.222222	NA	-	-	A	AluSz6	ENSG00000102910
GATD1:chr11:769883	0.000618077	TRUE	3_prime_UTR_variant	-	c.*1014A>G	protein_coding	GATD1	glutamine amidotransferase like class 1 domain containing 1	-	-	58.798	58.798	80	1	-	0.4	NA	-	-	t	AluY	ENSG00000177225
APOL1:chr22:36266147	0.000630467	TRUE	3_prime_UTR_variant	-	c.*114A>G	protein_coding	APOL1	apolipoprotein L1	rs878864251	-	29.27	33.4514	58.33	0.875	-	0.375	NA	-	-	a	AluSc	ENSG00000100342
RHOBTB3:chr5:95741221	0.000631965	TRUE	intron_variant	-	c.415+4146A>G	protein_coding	RHOBTB3	Rho related BTB domain containing 3	-	-	14.7583	17.71	40	0.833333	-	0.166667	NA	-	-	G	AluY	ENSG00000164292
PRKCA:chr17:66698844	0.000640828	TRUE	intron_variant	-	c.918+9797A>G	protein_coding	PRKCA	protein kinase C alpha	-	-	6.83667	10.255	15.79	0.666667	-	0.333333	NA	-	-	A	AluSz6	ENSG00000154229
INIP:chr9:112685238	0.000667144	TRUE	3_prime_UTR_variant	-	c.*2300A>G	protein_coding	INIP	INTS3 and NABP interacting protein	rs533131314	-	24.0357	28.0417	40	0.857143	-	0.142857	0.0113	AFR	-	T	AluJb	ENSG00000148153
GNPNAT1:chr14:52776720	0.00068304	TRUE	3_prime_UTR_variant	-	c.*1591A>G	protein_coding	GNPNAT1	glucosamine-phosphate N-acetyltransferase 1	-	-	9.73889	12.5214	16.67	0.777778	-	0.222222	NA	-	-	T	AluSx3	ENSG00000100522
FAM126B:chr2:200978747	0.000738867	TRUE	3_prime_UTR_variant	-	c.*2523A>G	protein_coding	FAM126B	family with sequence similarity 126 member B	-	-	67.1882	67.1882	87.5	1	-	0.272727	NA	-	-	T	AluSx3	ENSG00000155744
METTL7A:chr12:50931523	0.000747758	TRUE	3_prime_UTR_variant	-	c.*1373A>G	protein_coding	METTL7A	methyltransferase like 7A	-	-	8.752	9.72444	16	0.9	-	0.1	NA	-	-	A	AluSq2	ENSG00000185432
LONP2:chr16:48352513	0.000812007	TRUE	3_prime_UTR_variant	-	c.*711A>G	protein_coding	LONP2	lon peptidase 2, peroxisomal	rs1129702	-	19.3578	24.8886	40	0.777778	-	0.222222	NA	-	-	A	AluSz6	ENSG00000102910
MX1:chr21:41452734	0.000814088	TRUE	synonymous_variant	p.A541=	c.1623A>G	protein_coding	MX1	MX dynamin like GTPase 1	rs1050008	-	76.858	76.858	100	1	-	0.6	0.4581	gnomAD_EAS	-	G	-	ENSG00000157601
AC003072.1:chr22:30654118	0.000882011	TRUE	intron_variant,non_coding_transcript_variant	-	n.518-147A>G	unprocessed_pseudogene	AC003072.1	ribosomal protein L13a (RPL13A) pseudogene	-	-	21.7633	27.9814	44.44	0.777778	-	0.333333	NA	-	-	T	AluY	ENSG00000250318
SEMA3A:chr7:83965829	0.000885826	TRUE	intron_variant	-	c.1718-2482A>G	protein_coding	SEMA3A	semaphorin 3A	-	-	29.9218	32.914	55.07	0.909091	-	0.454545	NA	-	-	T	AluY	ENSG00000075213
CHMP3:chr2:86504167	0.000933138	TRUE	3_prime_UTR_variant	-	c.*1637A>G	protein_coding	CHMP3	charged multivesicular body protein 3	rs1137684	-	85.4764	85.4764	100	1	-	0.727273	0.7262	EAS	-	T	L1MC1	ENSG00000115561
MZF1:chr19:58564983	0.000959244	TRUE	intron_variant	-	c.773-1479A>G	protein_coding	MZF1	myeloid zinc finger 1	rs1468480655	-	28.5857	28.5857	40	1	-	0	NA	-	-	.	AluSx	ENSG00000099326
VHL:chr3:10152592	0.000969915	TRUE	3_prime_UTR_variant	-	c.*2627A>G	protein_coding	VHL	von Hippel-Lindau tumor suppressor	-	-	3.055	6.11	7.69	0.5	-	0.5	NA	-	-	A	AluSc8	ENSG00000134086
GATD1:chr11:769491	0.000985589	TRUE	3_prime_UTR_variant	-	c.*1406A>G	protein_coding	GATD1	glutamine amidotransferase like class 1 domain containing 1	rs1046197282	-	13.2513	17.6683	25	0.75	-	0.25	NA	-	-	T	AluSq2	ENSG00000177225
MIR193BHG:chr16:14330019	0.00110483	TRUE	non_coding_transcript_exon_variant	-	n.4317A>G	lncRNA	MIR193BHG	MIR193B host gene	rs12924674	-	11.7382	25.824	40	0.454545	-	0.545455	NA	-	-	a	AluJr	ENSG00000262454
RBM3:chrX:48577934	0.00119292	TRUE	3_prime_UTR_variant	-	c.*493A>G	protein_coding	RBM3	RNA binding motif protein 3	-	-	1.669	1.669	3.28	1	-	0	NA	-	-	A	AluSx	ENSG00000102317
CPT1A:chr11:68755548	0.00128693	TRUE	3_prime_UTR_variant	-	c.*2096A>G	protein_coding	CPT1A	carnitine palmitoyltransferase 1A	rs1005987095	-	9.852	10.9467	16.67	0.9	-	0.1	NA	-	-	T	AluY	ENSG00000110090
GRAMD1B:chr11:123456840	0.00129965	TRUE	intron_variant	-	c.375-23976A>G	protein_coding	GRAMD1B	GRAM domain containing 1B	-	-	7.75	9.3	20	0.833333	-	0.166667	NA	-	-	A	AluSz	ENSG00000023171
PRKX:chrX:3610236	0.00131483	TRUE	intron_variant	-	c.*24-1291A>G	protein_coding	PRKX	protein kinase X-linked	-	-	1.535	2.19286	4.55	0.7	-	0.3	NA	-	-	T	AluSx1	ENSG00000183943
HIF1A:chr14:61743152	0.00133466	TRUE	intron_variant	-	c.2166-1553A>G	protein_coding	HIF1A	hypoxia inducible factor 1 subunit alpha	-	-	11.4729	13.385	20	0.857143	-	0.142857	NA	-	-	A	AluSp	ENSG00000100644
MED13:chr17:61998724	0.00136153	TRUE	intron_variant	-	c.1968-3359A>G	protein_coding	MED13	mediator complex subunit 13	-	-	29.0829	29.0829	40.91	1	-	0.142857	NA	-	-	T	AluJb	ENSG00000108510
CFLAR:chr2:201167448	0.00141184	TRUE	3_prime_UTR_variant	-	c.*3475A>G	protein_coding	CFLAR	CASP8 and FADD like apoptosis regulator	rs11899871	-	39.13	61.49	100	0.636364	-	0.727273	0.5099	EUR	-	G	AluJo	ENSG00000003402
HILPDA:chr7:128457765	0.00143532	TRUE	3_prime_UTR_variant	-	c.*305A>G	protein_coding	HILPDA	hypoxia inducible lipid droplet associated	-	-	1.41545	2.22429	4.55	0.636364	-	0.363636	NA	-	-	a	AluSx1	ENSG00000135245
KIF3B:chr20:32333447	0.00148646	TRUE	3_prime_UTR_variant	-	c.*2128A>G	protein_coding	KIF3B	kinesin family member 3B	rs1321814166	-	1.48545	3.268	4.76	0.454545	-	0.545455	NA	-	-	A	AluSx	ENSG00000101350
CORO1C:chr12:108651939	0.00151325	TRUE	intron_variant	-	c.1160+333A>G	protein_coding	CORO1C	coronin 1C	-	-	46.28	46.28	68.42	1	-	0.4	NA	-	-	T	AluSx1	ENSG00000110880
STK4:chr20:45079135	0.00153248	TRUE	3_prime_UTR_variant	-	c.*3959A>G	protein_coding	STK4	serine/threonine kinase 4	rs1233423790	-	74.1673	74.1673	82.86	1	-	0.0909091	NA	-	-	A	AluJb	ENSG00000101109
DFFA:chr1:10457216	0.00154193	TRUE	3_prime_UTR_variant	-	c.*4274A>G	protein_coding	DFFA	DNA fragmentation factor subunit alpha	rs11121572	-	21.304	30.4343	53.33	0.7	-	0.6	0.4029	SAS	-	T	AluJr4	ENSG00000160049
EMC1:chr1:19216753	0.00156896	TRUE	3_prime_UTR_variant	-	c.*2550A>G	protein_coding	EMC1	ER membrane protein complex subunit 1	-	-	36.0933	36.0933	45.45	1	-	0.333333	NA	-	-	T	AluJo	ENSG00000127463
CTSB:chr8:11845033	0.0016667	TRUE	3_prime_UTR_variant	-	c.*92A>G	protein_coding	CTSB	cathepsin B	rs8898	-	34.019	48.5986	100	0.7	-	0.9	0.5218	EAS	-	T	-	ENSG00000164733
OGA:chr10:101790349	0.00169065	TRUE	intron_variant	-	c.2454+547A>G	protein_coding	OGA	O-GlcNAcase	-	-	19.086	19.086	40	1	-	0	NA	-	-	T	AluSx1	ENSG00000198408
CFLAR:chr2:201167461	0.00175359	TRUE	3_prime_UTR_variant	-	c.*3488A>G	protein_coding	CFLAR	CASP8 and FADD like apoptosis regulator	rs13013222	-	39.4345	61.9686	100	0.636364	-	0.727273	0.4503	EUR	-	A	AluJo	ENSG00000003402
SLC35F5:chr2:113707727	0.00183092	TRUE	3_prime_UTR_variant	-	c.*7491A>G	protein_coding	SLC35F5	solute carrier family 35 member F5	-	-	7.85444	11.7817	25	0.666667	-	0.333333	NA	-	-	T	AluSx3	ENSG00000115084
PEX26:chr22:18089909	0.00188989	TRUE	3_prime_UTR_variant	-	c.*1834A>G	protein_coding	PEX26	peroxisomal biogenesis factor 26	-	-	79.43	79.43	100	1	-	0.125	NA	-	-	A	AluYf1	ENSG00000215193
AC013394.1:chr15:92889426	0.00189626	TRUE	intron_variant	-	c.-140-2578A>G	protein_coding	AC013394.1	novel protein	-	-	9.33222	11.9986	17.65	0.777778	-	0.222222	NA	-	-	A	AluSx3	ENSG00000279765
SOD2:chr6:159680779	0.00191199	TRUE	3_prime_UTR_variant	-	c.*1714A>G	protein_coding	SOD2	superoxide dismutase 2	-	-	2.429	4.04833	6.67	0.6	-	0.4	NA	-	-	T	AluSz	ENSG00000112096
KAT8:chr16:31123721	0.00194539	TRUE	intron_variant	-	c.462+3207A>G	protein_coding	KAT8	lysine acetyltransferase 8	-	-	18.6225	24.83	37.5	0.75	-	0.25	NA	-	-	A	AluSz6	ENSG00000103510
XIAP:chrX:123913320	0.00194835	TRUE	3_prime_UTR_variant	-	c.*6139A>G	protein_coding	XIAP	X-linked inhibitor of apoptosis	rs189931965	-	19.31	21.4556	40	0.9	-	0.1	NA	-	-	A	AluSx	ENSG00000101966
AS3MT:chr10:102901378	0.00200097	TRUE	3_prime_UTR_variant	-	c.*678A>G	protein_coding	AS3MT	arsenite methyltransferase	-	-	42.1688	42.1688	66.67	1	-	0	NA	-	-	A	AluY	ENSG00000214435
SNRPD3:chr22:24574703	0.00204535	TRUE	3_prime_UTR_variant	-	c.*2726A>G	protein_coding	SNRPD3	small nuclear ribonucleoprotein D3 polypeptide	rs1569029572	-	14.9589	14.9589	33.33	1	-	0	NA	-	-	A	AluJb	ENSG00000100028
RBM3:chrX:48577960	0.00204722	TRUE	3_prime_UTR_variant	-	c.*519A>G	protein_coding	RBM3	RNA binding motif protein 3	-	-	3.857	3.857	7.59	1	-	0	NA	-	-	A	AluSx	ENSG00000102317
SPAG9:chr17:50998210	0.00205786	TRUE	intron_variant	-	c.1838+234A>G	protein_coding	SPAG9	sperm associated antigen 9	-	-	31.714	31.714	60	1	-	0	NA	-	-	T	AluSx4	ENSG00000008294
GPC6:chr13:93591416	0.00206586	FALSE	intron_variant	-	c.319+45995A>G	protein_coding	GPC6	glypican 6	rs553060306	-	1.04	2.288	3.51	0.454545	-	0.545455	0.0014	AMR	-	A	AluY	ENSG00000183098
VHL:chr3:10152356	0.00210962	TRUE	3_prime_UTR_variant	-	c.*2391A>G	protein_coding	VHL	von Hippel-Lindau tumor suppressor	-	-	8.53727	9.391	16.67	0.909091	-	0.0909091	NA	-	-	G	AluSx	ENSG00000134086
AC005261.1:chr19:57304929	0.00216491	TRUE	non_coding_transcript_exon_variant	-	n.625A>G	lncRNA	AC005261.1	novel transcript	rs1281472994	-	13.9227	19.1438	37.5	0.727273	-	0.272727	NA	-	-	A	AluY	ENSG00000268205
ALDH6A1:chr14:74058841	0.00219221	TRUE	3_prime_UTR_variant	-	c.*1801A>G	protein_coding	ALDH6A1	aldehyde dehydrogenase 6 family member A1	-	-	9.58444	17.252	33.33	0.555556	-	0.444444	NA	-	-	T	AluSp	ENSG00000119711
PSMD12:chr17:67338651	0.00221828	TRUE	3_prime_UTR_variant	-	c.*2192A>G	protein_coding	PSMD12	proteasome 26S subunit, non-ATPase 12	-	-	34.3811	34.3811	47.37	1	-	0.333333	NA	-	-	T	AluSq	ENSG00000197170
EMP2:chr16:10531508	0.0022368	TRUE	3_prime_UTR_variant	-	c.*1397A>G	protein_coding	EMP2	epithelial membrane protein 2	rs1250350957	-	4.09364	5.62875	9.09	0.727273	-	0.272727	NA	-	-	t	AluSx	ENSG00000213853
DPY19L4:chr8:94792843	0.00228448	TRUE	3_prime_UTR_variant	-	c.*2933A>G	protein_coding	DPY19L4	dpy-19 like 4	-	-	14.8329	20.766	50	0.714286	-	0.428571	NA	-	-	a	AluYf1	ENSG00000156162
SCARB1:chr12:124783357	0.00237146	TRUE	intron_variant	-	c.1402-546A>G	protein_coding	SCARB1	scavenger receptor class B member 1	-	-	65.7071	65.7071	73.48	1	-	0	NA	-	-	T	AluJr	ENSG00000073060
AL162231.2:chr9:34681736	0.00247239	TRUE	non_coding_transcript_exon_variant	-	n.1165A>G	lncRNA	AL162231.2	novel transcript	-	-	26.326	29.2511	42.11	0.9	-	0.3	NA	-	-	A	AluSx	ENSG00000230074
HOOK3:chr8:43021004	0.00248262	TRUE	3_prime_UTR_variant	-	c.*2506A>G	protein_coding	HOOK3	hook microtubule tethering protein 3	-	-	4.278	7.13	15.38	0.6	-	0.4	NA	-	-	A	AluSq2	ENSG00000168172
AC018638.5:chr7:128654076	0.00255085	TRUE	non_coding_transcript_exon_variant	-	n.108A>G	processed_pseudogene	AC018638.5	novel pseudogene	-	-	11.9178	11.9178	22.22	1	-	0	NA	-	-	.	-	ENSG00000243679
MRI1:chr19:13772574	0.00255916	TRUE	3_prime_UTR_variant	-	c.*293A>G	protein_coding	MRI1	methylthioribose-1-phosphate isomerase 1	rs911844605,COSV50003618	-	68.374	68.374	85.71	1	-	0.2	NA	-	-	A	AluY	ENSG00000037757
NUP43:chr6:149724861	0.00258181	TRUE	3_prime_UTR_variant	-	c.*2108A>G	protein_coding	NUP43	nucleoporin 43	-	-	7.68091	10.5612	17.65	0.727273	-	0.272727	NA	-	-	T	AluSq	ENSG00000120253
SPRYD7:chr13:49913203	0.00266457	TRUE	3_prime_UTR_variant	-	c.*1860A>G	protein_coding	SPRYD7	SPRY domain containing 7	-	-	18.4843	21.565	46.15	0.857143	-	0.285714	NA	-	-	T	AluSx1	ENSG00000123178
HOOK3:chr8:43021808	0.00276436	TRUE	3_prime_UTR_variant	-	c.*3310A>G	protein_coding	HOOK3	hook microtubule tethering protein 3	-	-	29.9043	34.8883	50	0.857143	-	0.428571	NA	-	-	A	AluY	ENSG00000168172
FBXL20:chr17:39257045	0.00278234	TRUE	3_prime_UTR_variant	-	c.*4415A>G	protein_coding	FBXL20	F-box and leucine rich repeat protein 20	-	-	25.7917	25.7917	37.5	1	-	0	NA	-	-	T	AluSg7	ENSG00000108306
VHL:chr3:10152752	0.00297132	TRUE	3_prime_UTR_variant	-	c.*2787A>G	protein_coding	VHL	von Hippel-Lindau tumor suppressor	rs1242699284	-	47.8055	47.8055	68.75	1	-	0.454545	NA	-	-	A	AluSc8	ENSG00000134086
MPHOSPH8:chr13:19672884	0.00298998	TRUE	3_prime_UTR_variant	-	c.*1009A>G	protein_coding	MPHOSPH8	M-phase phosphoprotein 8	rs1010263961	-	23.8827	23.8827	42.86	1	-	0.0909091	NA	-	-	A	AluJb	ENSG00000196199
SCARB2:chr4:76159678	0.00307851	TRUE	3_prime_UTR_variant	-	c.*2035A>G	protein_coding	SCARB2	scavenger receptor class B member 2	rs6841815	-	46.4845	73.0471	100	0.636364	-	0.818182	0.5492	AFR	-	C	AluSc	ENSG00000138760
MAVS:chr20:3875359	0.00307993	TRUE	3_prime_UTR_variant	-	c.*9212A>G	protein_coding	MAVS	mitochondrial antiviral signaling protein	rs1071671	-	14.7845	16.263	29.87	0.909091	-	0.0909091	NA	-	-	A	AluJr	ENSG00000088888
HERC2P9:chr15:28618242	0.00310775	TRUE	intron_variant,non_coding_transcript_variant	-	n.188-282A>G	transcribed_unprocessed_pseudogene	HERC2P9	hect domain and RLD 2 pseudogene 9	-	-	30.85	30.85	50	1	-	0.285714	NA	-	-	a	AluY	ENSG00000206149
POLR1A:chr2:86024902	0.00311348	TRUE	3_prime_UTR_variant	-	c.*2521A>G	protein_coding	POLR1A	RNA polymerase I subunit A	-	-	25.714	25.714	41.67	1	-	0.2	NA	-	-	T	AluSq2	ENSG00000068654
PLXDC2:chr10:20286842	0.00312327	TRUE	3_prime_UTR_variant	-	c.*7023A>G	protein_coding	PLXDC2	plexin domain containing 2	-	-	8.23545	10.0656	15.38	0.818182	-	0.181818	NA	-	-	A	AluSp	ENSG00000120594
F11R:chr1:160996563	0.00319049	TRUE	3_prime_UTR_variant	-	c.*2308A>G	protein_coding	F11R	F11 receptor	rs1158918574	-	21.961	21.961	38.46	1	-	0	NA	-	-	T	AluSg	ENSG00000158769
CHRM3:chr1:239684580	0.00326385	TRUE	intron_variant	-	c.-147+6292A>G	protein_coding	CHRM3	cholinergic receptor muscarinic 3	-	-	7.26	10.164	16.67	0.714286	-	0.285714	NA	-	-	A	AluSx1	ENSG00000133019
JMJD6:chr17:76713384	0.00327701	TRUE	3_prime_UTR_variant	-	c.*3302A>G	protein_coding	JMJD6	jumonji domain containing 6, arginine demethylase and lysine hydroxylase	-	-	14.0089	18.0114	25	0.777778	-	0.222222	NA	-	-	T	AluSz	ENSG00000070495
IGFBP7:chr4:57103656	0.00330878	TRUE	intron_variant	-	c.475+6221A>G	protein_coding	IGFBP7	insulin like growth factor binding protein 7	-	-	7.54	10.0533	20	0.75	-	0.25	NA	-	-	t	AluJr	ENSG00000163453
CYP20A1:chr2:203303796	0.00333487	TRUE	3_prime_UTR_variant	-	c.*6888A>G	protein_coding	CYP20A1	cytochrome P450 family 20 subfamily A member 1	-	-	13.5055	16.5067	25	0.818182	-	0.181818	NA	-	-	a	AluSz6	ENSG00000119004
FAM126B:chr2:200977838	0.00342509	TRUE	3_prime_UTR_variant	-	c.*3432A>G	protein_coding	FAM126B	family with sequence similarity 126 member B	-	-	32.8088	32.8088	61.54	1	-	0.125	NA	-	-	T	AluJb	ENSG00000155744
PSMD12:chr17:67338650	0.00349927	TRUE	3_prime_UTR_variant	-	c.*2193A>G	protein_coding	PSMD12	proteasome 26S subunit, non-ATPase 12	-	-	2.466	4.932	6.67	0.5	-	0.5	NA	-	-	T	AluSq	ENSG00000197170
GPN2:chr1:26876298	0.00352195	TRUE	3_prime_UTR_variant	-	c.*3379A>G	protein_coding	GPN2	GPN-loop GTPase 2	-	-	23.0388	26.33	33.33	0.875	-	0.125	NA	-	-	T	AluSq2	ENSG00000142751
FBXL20:chr17:39257116	0.00352759	TRUE	3_prime_UTR_variant	-	c.*4344A>G	protein_coding	FBXL20	F-box and leucine rich repeat protein 20	-	-	9.71	13.594	20	0.714286	-	0.285714	NA	-	-	T	AluSg7	ENSG00000108306
PPARG:chr3:12296172	0.00360749	TRUE	intron_variant	-	c.-77+7038A>G	protein_coding	PPARG	peroxisome proliferator activated receptor gamma	-	-	44.835	44.835	71.43	1	-	0.5	NA	-	-	A	AluSz6	ENSG00000132170
MAVS:chr20:3870574	0.00364049	TRUE	3_prime_UTR_variant	-	c.*4427A>G	protein_coding	MAVS	mitochondrial antiviral signaling protein	-	-	7.86636	8.653	18.75	0.909091	-	0.0909091	NA	-	-	A	FLAM_C	ENSG00000088888
CYP20A1:chr2:203303584	0.0037732	TRUE	3_prime_UTR_variant	-	c.*6676A>G	protein_coding	CYP20A1	cytochrome P450 family 20 subfamily A member 1	-	-	28.9133	32.5275	53.85	0.888889	-	0.444444	NA	-	-	a	AluSq2	ENSG00000119004
PVR:chr19:44662304	0.0041432	TRUE	3_prime_UTR_variant	-	c.*493A>G	protein_coding	PVR	poliovirus receptor	-	-	10.6533	11.985	18.92	0.888889	-	0.111111	NA	-	-	G	AluJb	ENSG00000073008
APOBEC3C:chr22:39019867	0.00427865	TRUE	3_prime_UTR_variant	-	c.*1480A>G	protein_coding	APOBEC3C	apolipoprotein B mRNA editing enzyme catalytic subunit 3C	rs1139727	-	17.6556	22.7	36.84	0.777778	-	0.222222	NA	-	-	A	AluSq2	ENSG00000244509
EMP2:chr16:10529783	0.00429946	TRUE	3_prime_UTR_variant	-	c.*3122A>G	protein_coding	EMP2	epithelial membrane protein 2	rs1381911577	-	8.88111	13.3217	24.59	0.666667	-	0.333333	NA	-	-	T	AluSp	ENSG00000213853
AC010655.2:chr7:128465550	0.00434424	TRUE	intron_variant,non_coding_transcript_variant	-	n.187-1013A>G	lncRNA	AC010655.2	novel transcript	-	-	17.5914	17.5914	28.57	1	-	0	NA	-	-	a	AluJb	ENSG00000240758
ACTR3:chr2:113949123	0.00434612	TRUE	intron_variant	-	c.859-2356A>G	protein_coding	ACTR3	ARP3 actin related protein 3 homolog	-	-	22.5357	22.5357	30	1	-	0	NA	-	-	A	AluSx1	ENSG00000115091
SDHAP1:chr3:195960020	0.00444858	FALSE	non_coding_transcript_exon_variant	-	n.2392A>G	processed_transcript	SDHAP1	succinate dehydrogenase complex flavoprotein subunit A pseudogene 1	rs11151	-	39.0589	39.0589	83.33	1	-	0.111111	NA	-	-	.	L1ME2	ENSG00000185485
AC010655.2:chr7:128464522	0.0045699	TRUE	intron_variant,non_coding_transcript_variant	-	n.187-2041A>G	lncRNA	AC010655.2	novel transcript	-	-	18.1663	20.7614	28.57	0.875	-	0.125	NA	-	-	a	AluSx	ENSG00000240758
NUP43:chr6:149725279	0.00459672	TRUE	3_prime_UTR_variant	-	c.*1690A>G	protein_coding	NUP43	nucleoporin 43	-	-	12.4922	18.7383	33.33	0.666667	-	0.333333	NA	-	-	T	AluSx	ENSG00000120253
VPS41:chr7:38724758	0.00463823	TRUE	3_prime_UTR_variant	-	c.*1488A>G	protein_coding	VPS41	VPS41, HOPS complex subunit	-	-	41.2373	41.2373	71.43	1	-	0.272727	NA	-	-	T	AluSp	ENSG00000006715
HOOK3:chr8:43020837	0.00472671	TRUE	3_prime_UTR_variant	-	c.*2339A>G	protein_coding	HOOK3	hook microtubule tethering protein 3	-	-	13.022	13.022	27.27	1	-	0	NA	-	-	A	AluSq2	ENSG00000168172
CPM:chr12:68855835	0.0047341	TRUE	3_prime_UTR_variant	-	c.*602A>G	protein_coding	CPM	carboxypeptidase M	rs947972496	-	2.779	2.779	4.74	1	-	0	NA	-	-	T	AluSx1	ENSG00000135678
MAVS:chr20:3875335	0.00475645	TRUE	3_prime_UTR_variant	-	c.*9188A>G	protein_coding	MAVS	mitochondrial antiviral signaling protein	-	-	4.63636	7.28571	9.09	0.636364	-	0.363636	NA	-	-	A	AluJr	ENSG00000088888
MAVS:chr20:3869722	0.0048668	TRUE	3_prime_UTR_variant	-	c.*3575A>G	protein_coding	MAVS	mitochondrial antiviral signaling protein	-	-	34.865	34.865	50	1	-	0.375	NA	-	-	A	AluSx1	ENSG00000088888
XIAP:chrX:123910709	0.00497653	TRUE	3_prime_UTR_variant	-	c.*3528A>G	protein_coding	XIAP	X-linked inhibitor of apoptosis	-	-	4.585	6.55	9.52	0.7	-	0.3	NA	-	-	a	AluY	ENSG00000101966
SIGLEC11:chr19:49949171	0.00498371	TRUE	3_prime_UTR_variant	-	c.*799A>G	protein_coding	SIGLEC11	sialic acid binding Ig like lectin 11	-	-	5.334	10.668	16.67	0.5	-	0.5	NA	-	-	T	AluSg7	ENSG00000161640
LYRM7:chr5:131201461	0.0050052	TRUE	3_prime_UTR_variant	-	c.*1860A>G	protein_coding	LYRM7	LYR motif containing 7	-	-	37.0262	37.0262	80	1	-	0.125	NA	-	-	A	AluSp	ENSG00000186687
DUXAP9:chr14:19100439	0.00518266	FALSE	intron_variant,non_coding_transcript_variant	-	n.832-3238A>G	processed_transcript	DUXAP9	double homeobox A pseudogene 9	rs28670450	-	12.7343	17.828	27.27	0.714286	-	0.285714	NA	-	-	a	AluSq2	ENSG00000225210
ZNF562:chr19:9648491	0.00530047	TRUE	3_prime_UTR_variant	-	c.*4458A>G	protein_coding	ZNF562	zinc finger protein 562	-	-	13.409	14.8989	28.57	0.9	-	0.1	NA	-	-	T	AluSz	ENSG00000171466
RPS19:chr19:41872861	0.00535988	TRUE	3_prime_UTR_variant	-	c.*1484A>G	protein_coding	RPS19	ribosomal protein S19	rs1317108050	-	7.12545	8.70889	17.65	0.818182	-	0.181818	NA	-	-	A	AluSp	ENSG00000105372
AC242842.3:chr1:149555610	0.00552896	FALSE	3_prime_UTR_variant	-	c.*872A>G	protein_coding	AC242842.3	NA	-	-	27.0143	27.0143	44.44	1	-	0.142857	NA	-	-	.	-	ENSG00000286185
SORBS2:chr4:185771237	0.00563936	TRUE	intron_variant	-	c.-41+3990A>G	protein_coding	SORBS2	sorbin and SH3 domain containing 2	-	-	9.04111	11.6243	17.39	0.777778	-	0.222222	NA	-	-	T	AluSq2	ENSG00000154556
MDM2:chr12:68833003	0.00564808	TRUE	intron_variant	-	c.685-2826A>G	protein_coding	MDM2	MDM2 proto-oncogene	rs1475824455	-	42.765	51.318	72.73	0.833333	-	0.166667	NA	-	-	A	AluY	ENSG00000135679
PTPN14:chr1:214350558	0.00565968	TRUE	3_prime_UTR_variant	-	c.*7364A>G	protein_coding	PTPN14	protein tyrosine phosphatase, non-receptor type 14	rs1355841397	-	7.656	15.312	20	0.5	-	0.5	NA	-	-	T	AluSx	ENSG00000152104
UBE2D3:chr4:102810541	0.00568778	TRUE	intron_variant	-	c.31-686A>G	protein_coding	UBE2D3	ubiquitin conjugating enzyme E2 D3	-	-	13.21	18.494	42.86	0.714286	-	0.428571	NA	-	-	T	AluY	ENSG00000109332
TRIM56:chr7:101092018	0.00573922	FALSE	3_prime_UTR_variant	-	c.*2438A>G	protein_coding	TRIM56	tripartite motif containing 56	-	-	16.8827	16.8827	35.71	1	-	0	NA	-	-	a	SVA_C	ENSG00000169871
FDPS:chr1:155315603	0.00576458	TRUE	intron_variant	-	c.481-2338A>G	protein_coding	FDPS	farnesyl diphosphate synthase	-	-	11.6189	13.0712	20	0.888889	-	0.111111	NA	-	-	a	AluY	ENSG00000160752
FNDC3B:chr3:172386559	0.00581703	TRUE	intron_variant	-	c.3303+5466A>G	protein_coding	FNDC3B	fibronectin type III domain containing 3B	-	-	22.3837	25.5814	33.33	0.875	-	0.125	NA	-	-	A	AluY	ENSG00000075420
FTX:chrX:74197151	0.00585193	TRUE	intron_variant,non_coding_transcript_variant	-	n.695+77191A>G	lncRNA	FTX	FTX transcript, XIST regulator	rs1275706497	-	28.416	28.416	42.86	1	-	0.2	NA	-	-	T	L1MA9	ENSG00000230590
C1orf141:chr1:67122960	0.00587628	TRUE	intron_variant	-	c.233+2792A>G	protein_coding	C1orf141	chromosome 1 open reading frame 141	-	-	26.72	26.72	50	1	-	0.25	NA	-	-	T	AluSx	ENSG00000203963
XIAP:chrX:123913296	0.0059081	TRUE	3_prime_UTR_variant	-	c.*6115A>G	protein_coding	XIAP	X-linked inhibitor of apoptosis	-	-	5.615	6.23889	10.34	0.9	-	0.1	NA	-	-	A	AluSx	ENSG00000101966
RPL37A:chr2:216502080	0.00592084	TRUE	3_prime_UTR_variant	-	c.*676A>G	protein_coding	RPL37A	ribosomal protein L37a	-	-	9.09273	12.5025	22.22	0.727273	-	0.272727	NA	-	-	A	AluSz6	ENSG00000197756
TRIM56:chr7:101091472	0.00595831	TRUE	3_prime_UTR_variant	-	c.*1892A>G	protein_coding	TRIM56	tripartite motif containing 56	-	-	2.36455	4.335	5.88	0.545455	-	0.454545	NA	-	-	A	AluSq2	ENSG00000169871
NUP43:chr6:149724613	0.00605039	TRUE	3_prime_UTR_variant	-	c.*2356A>G	protein_coding	NUP43	nucleoporin 43	rs1048113	-	29.255	29.255	50	1	-	0.2	NA	-	-	T	AluSq	ENSG00000120253
CYP20A1:chr2:203303798	0.00607275	TRUE	3_prime_UTR_variant	-	c.*6890A>G	protein_coding	CYP20A1	cytochrome P450 family 20 subfamily A member 1	-	-	5.37455	9.85333	17.65	0.545455	-	0.454545	NA	-	-	a	AluSz6	ENSG00000119004
VHL:chr3:10152281	0.00619492	TRUE	3_prime_UTR_variant	-	c.*2316A>G	protein_coding	VHL	von Hippel-Lindau tumor suppressor	-	-	1.85545	4.082	6.67	0.454545	-	0.545455	NA	-	-	A	AluSx	ENSG00000134086
MZF1:chr19:58565006	0.00620783	TRUE	intron_variant	-	c.773-1502A>G	protein_coding	MZF1	myeloid zinc finger 1	-	-	18.042	18.042	21.88	1	-	0	NA	-	-	.	AluSx	ENSG00000099326
SLC35F5:chr2:113707575	0.00628288	TRUE	3_prime_UTR_variant	-	c.*7643A>G	protein_coding	SLC35F5	solute carrier family 35 member F5	-	-	4.0075	6.412	7.69	0.625	-	0.375	NA	-	-	T	AluSx3	ENSG00000115084
GRAMD1B:chr11:123486438	0.00630261	TRUE	intron_variant	-	c.452+5545A>G	protein_coding	GRAMD1B	GRAM domain containing 1B	-	-	14.1443	16.5017	33.33	0.857143	-	0.142857	NA	-	-	A	AluSz6	ENSG00000023171
THEM4:chr1:151874650	0.00644463	TRUE	3_prime_UTR_variant	-	c.*238A>G	protein_coding	THEM4	thioesterase superfamily member 4	rs12045899	-	56.4778	72.6143	100	0.777778	-	0.888889	0.3946	EUR	-	T	AluSx	ENSG00000159445
FAM126B:chr2:200977694	0.00645165	TRUE	3_prime_UTR_variant	-	c.*3576A>G	protein_coding	FAM126B	family with sequence similarity 126 member B	-	-	32.5787	32.5787	50	1	-	0.25	NA	-	-	T	AluJb	ENSG00000155744
WAC-AS1:chr10:28523105	0.00647816	TRUE	non_coding_transcript_exon_variant	-	n.2229A>G	lncRNA	WAC-AS1	WAC antisense RNA 1 (head to head)	-	-	5.60636	8.81	16.67	0.636364	-	0.363636	NA	-	-	t	AluSp	ENSG00000254635
PEX26:chr22:18088579	0.00653241	TRUE	3_prime_UTR_variant	-	c.*504A>G	protein_coding	PEX26	peroxisomal biogenesis factor 26	-	-	19.1525	21.8886	40	0.875	-	0.125	NA	-	-	A	AluSz	ENSG00000215193
CCDC69:chr5:151181355	0.00660816	TRUE	3_prime_UTR_variant	-	c.*2082A>G	protein_coding	CCDC69	coiled-coil domain containing 69	-	-	3.35182	3.35182	6.15	1	-	0	NA	-	-	T	AluY	ENSG00000198624
GPC6:chr13:93295205	0.00675866	TRUE	intron_variant	-	c.160+67589A>G	protein_coding	GPC6	glypican 6	-	-	2.44	3.48571	4.83	0.7	-	0.3	NA	-	-	A	AluJb	ENSG00000183098
LZIC:chr1:9927878	0.006797	TRUE	3_prime_UTR_variant	-	c.*2521A>G	protein_coding	LZIC	leucine zipper and CTNNBIP1 domain containing	-	-	12.006	20.01	33.33	0.6	-	0.4	NA	-	-	T	AluSx3	ENSG00000162441
MAGT1:chrX:77828418	0.00686076	TRUE	3_prime_UTR_variant	-	c.*802A>G	protein_coding	MAGT1	magnesium transporter 1	-	-	26.8188	26.8188	36.84	1	-	0	NA	-	-	T	AluSz	ENSG00000102158
RSL1D1:chr16:11835002	0.00689302	TRUE	3_prime_UTR_variant	-	c.*2785A>G	protein_coding	RSL1D1	ribosomal L1 domain containing 1	-	-	12.017	15.0213	33.33	0.8	-	0.2	NA	-	-	T	AluJr	ENSG00000171490
RPL7L1:chr6:42888432	0.00699748	TRUE	3_prime_UTR_variant	-	c.*1968A>G	protein_coding	RPL7L1	ribosomal protein L7 like 1	rs1193669983	-	7.69909	7.69909	16.67	1	-	0	NA	-	-	A	AluSz	ENSG00000146223
SLC35E1:chr19:16550608	0.0070963	TRUE	3_prime_UTR_variant	-	c.*3071A>G	protein_coding	SLC35E1	solute carrier family 35 member E1	-	-	4.38636	6.03125	10	0.727273	-	0.272727	NA	-	-	T	AluSz	ENSG00000127526
GNPNAT1:chr14:52776828	0.0071759	TRUE	3_prime_UTR_variant	-	c.*1483A>G	protein_coding	GNPNAT1	glucosamine-phosphate N-acetyltransferase 1	-	-	19.085	21.8114	36.36	0.875	-	0.125	NA	-	-	T	AluSx3	ENSG00000100522
NEBL:chr10:20816005	0.00726585	TRUE	intron_variant	-	c.2149-288A>G	protein_coding	NEBL	nebulette	-	-	49.2987	49.2987	72.22	1	-	0.5	NA	-	-	T	AluJb	ENSG00000078114
UBE2G2:chr21:44769443	0.00731624	TRUE	3_prime_UTR_variant	-	c.*1934A>G	protein_coding	UBE2G2	ubiquitin conjugating enzyme E2 G2	rs235354	-	78.5064	78.5064	100	1	-	0.909091	0.8139	AFR	-	C	AluY	ENSG00000184787
MAVS:chr20:3873380	0.00731722	TRUE	3_prime_UTR_variant	-	c.*7233A>G	protein_coding	MAVS	mitochondrial antiviral signaling protein	-	-	4.11364	6.46429	15.38	0.636364	-	0.363636	NA	-	-	A	AluSz	ENSG00000088888
VCL:chr10:74091579	0.00743829	TRUE	intron_variant	-	c.1352+1381A>G	protein_coding	VCL	vinculin	-	-	24.4775	32.6367	80	0.75	-	0.25	NA	-	-	A	AluSx1	ENSG00000035403
CPM:chr12:68855836	0.00756905	TRUE	3_prime_UTR_variant	-	c.*601A>G	protein_coding	CPM	carboxypeptidase M	-	-	1.751	1.751	2.63	1	-	0	NA	-	-	T	AluSx1	ENSG00000135678
GPN2:chr1:26876354	0.00779968	TRUE	3_prime_UTR_variant	-	c.*3323A>G	protein_coding	GPN2	GPN-loop GTPase 2	rs1134228	-	14.335	17.9187	33.33	0.8	-	0.2	NA	-	-	T	AluSq2	ENSG00000142751
RPL10P9:chr5:168616956	0.00782346	FALSE	non_coding_transcript_exon_variant	-	n.605A>G	processed_pseudogene	RPL10P9	ribosomal protein L10 pseudogene 9	rs202089633	-	66.7173	66.7173	100	1	-	0.636364	0.002	EAS	-	-	-	ENSG00000233913
SLC26A2:chr5:149984404	0.00804374	TRUE	3_prime_UTR_variant	-	c.*2591A>G	protein_coding	SLC26A2	solute carrier family 26 member 2	rs1284330315	-	32.494	32.494	62.5	1	-	0	NA	-	-	A	AluSc8	ENSG00000155850
AC019117.3:chr7:17345258	0.00806977	TRUE	intron_variant	-	c.2373+5030A>G	protein_coding	AC019117.3	novel protein	rs1135845	-	11.4857	13.4	20	0.857143	-	0.142857	NA	-	-	A	AluSc	ENSG00000283321
CENPBD1P1:chr19:58582632	0.00810642	TRUE	non_coding_transcript_exon_variant	-	n.1539A>G	processed_transcript	CENPBD1P1	CENPB DNA-binding domains containing 1 pseudogene 1	-	-	7.808	13.0133	22.22	0.6	-	0.4	NA	-	-	a	AluY	ENSG00000213753
FTX:chrX:74265942	0.00812133	TRUE	intron_variant,non_coding_transcript_variant	-	n.695+8400A>G	lncRNA	FTX	FTX transcript, XIST regulator	-	-	11.0711	19.928	23.53	0.555556	-	0.444444	NA	-	-	t	AluJb	ENSG00000230590
LPP:chr3:188883504	0.00818558	TRUE	3_prime_UTR_variant	-	c.*9025A>G	protein_coding	LPP	LIM domain containing preferred translocation partner in lipoma	rs1233860225	-	13.901	19.8586	39.29	0.7	-	0.3	NA	-	-	A	AluSc	ENSG00000145012
LINC00963:chr9:129504304	0.00828499	TRUE	non_coding_transcript_exon_variant	-	n.1182A>G	lncRNA	LINC00963	long intergenic non-protein coding RNA 963	rs1310485119	-	26.6356	26.6356	50	1	-	0.111111	NA	-	-	A	AluSx	ENSG00000204054
JMJD6:chr17:76713183	0.00830963	TRUE	3_prime_UTR_variant	-	c.*3503A>G	protein_coding	JMJD6	jumonji domain containing 6, arginine demethylase and lysine hydroxylase	-	-	15.14	20.1867	31.82	0.75	-	0.25	NA	-	-	T	AluSz	ENSG00000070495
RHOA:chr3:49359890	0.00845344	TRUE	3_prime_UTR_variant	-	c.*319A>G	protein_coding	RHOA	ras homolog family member A	rs11552764	-	2.92818	3.221	5.59	0.909091	-	0.0909091	NA	-	-	T	-	ENSG00000067560
ANAPC16:chr10:72235273	0.0084752	TRUE	3_prime_UTR_variant	-	c.*2157A>G	protein_coding	ANAPC16	anaphase promoting complex subunit 16	-	-	8.22	11.3025	16.67	0.727273	-	0.272727	NA	-	-	A	AluSq	ENSG00000166295
WIPI1:chr17:68425301	0.00854604	TRUE	intron_variant	-	c.1293+774A>G	protein_coding	WIPI1	WD repeat domain, phosphoinositide interacting 1	-	-	22.4167	22.4167	31.25	1	-	0	NA	-	-	T	AluJo	ENSG00000070540
PAICS:chr4:56460912	0.00859419	TRUE	3_prime_UTR_variant	-	c.*1374A>G	protein_coding	PAICS	phosphoribosylaminoimidazole carboxylase and phosphoribosylaminoimidazolesuccinocarboxamide synthase	-	-	8.79545	8.79545	16	1	-	0	NA	-	-	A	AluSx1	ENSG00000128050
VHL:chr3:10152208	0.0087255	TRUE	3_prime_UTR_variant	-	c.*2243A>G	protein_coding	VHL	von Hippel-Lindau tumor suppressor	-	-	1.92364	3.52667	5.88	0.545455	-	0.454545	NA	-	-	A	AluSx	ENSG00000134086
CYP20A1:chr2:203303822	0.00874963	TRUE	3_prime_UTR_variant	-	c.*6914A>G	protein_coding	CYP20A1	cytochrome P450 family 20 subfamily A member 1	-	-	11.1527	15.335	20.83	0.727273	-	0.272727	NA	-	-	a	AluSz6	ENSG00000119004
SIGLEC11:chr19:49949585	0.00886676	TRUE	3_prime_UTR_variant	-	c.*385A>G	protein_coding	SIGLEC11	sialic acid binding Ig like lectin 11	-	-	19.9	22.1111	38.89	0.9	-	0.1	NA	-	-	T	AluJb	ENSG00000161640
MAGT1:chrX:77827624	0.00894268	TRUE	3_prime_UTR_variant	-	c.*1596A>G	protein_coding	MAGT1	magnesium transporter 1	-	-	6.546	6.546	12.5	1	-	0	NA	-	-	T	AluSg	ENSG00000102158
RAB29:chr1:205768653	0.00920598	TRUE	3_prime_UTR_variant	-	c.*1689A>G	protein_coding	RAB29	RAB29, member RAS oncogene family	rs823133	-	84.2862	84.2862	100	1	-	0.5	0.9662	EUR	-	C	AluSq2	ENSG00000117280
KRR1:chr12:75496272	0.00954321	TRUE	3_prime_UTR_variant	-	c.*3537A>G	protein_coding	KRR1	KRR1, small subunit processome component homolog	-	-	76.6671	76.6671	100	1	-	0.285714	NA	-	-	T	AluSx1	ENSG00000111615
DHTKD1:chr10:12122436	0.00965263	TRUE	3_prime_UTR_variant	-	c.*1548A>G	protein_coding	DHTKD1	dehydrogenase E1 and transketolase domain containing 1	-	-	4.297	8.594	14.29	0.5	-	0.5	NA	-	-	A	AluSx1	ENSG00000181192
MRPS16:chr10:73250157	0.00987726	TRUE	3_prime_UTR_variant	-	c.*695A>G	protein_coding	MRPS16	mitochondrial ribosomal protein S16	-	-	4.33111	6.49667	9.09	0.666667	-	0.333333	NA	-	-	T	AluY	ENSG00000182180
H2AZ2:chr7:44833228	0.0100366	TRUE	3_prime_UTR_variant	-	c.*1273A>G	protein_coding	H2AZ2	H2A histone family member V	-	-	8.47556	10.8971	20	0.777778	-	0.222222	NA	-	-	T	AluSz6	ENSG00000105968
AASS:chr7:122075147	0.0102881	TRUE	3_prime_UTR_variant	-	c.*1342A>G	protein_coding	AASS	aminoadipate-semialdehyde synthase	-	-	15.6436	21.51	33.33	0.727273	-	0.272727	NA	-	-	T	AluJr	ENSG00000008311
STK4:chr20:45077457	0.0104871	TRUE	3_prime_UTR_variant	-	c.*2281A>G	protein_coding	STK4	serine/threonine kinase 4	-	-	15.87	21.16	37.5	0.75	-	0.25	NA	-	-	A	AluSq2	ENSG00000101109
NUP43:chr6:149725296	0.0105577	TRUE	3_prime_UTR_variant	-	c.*1673A>G	protein_coding	NUP43	nucleoporin 43	-	-	51.2033	51.2033	83.33	1	-	0.444444	NA	-	-	T	AluSx	ENSG00000120253
AL162384.1:chr9:6047691	0.0105638	FALSE	intron_variant,non_coding_transcript_variant	-	n.149+183A>G	lncRNA	AL162384.1	novel transcript	-	-	12.4071	14.475	20	0.857143	-	0.142857	NA	-	-	A	AluSq2	ENSG00000228739
FAM126B:chr2:200978741	0.0105874	TRUE	3_prime_UTR_variant	-	c.*2529A>G	protein_coding	FAM126B	family with sequence similarity 126 member B	-	-	36.55	36.55	52.38	1	-	0.363636	NA	-	-	T	AluSx3	ENSG00000155744
CFLAR:chr2:201164002	0.0106441	TRUE	3_prime_UTR_variant	-	c.*29A>G	protein_coding	CFLAR	CASP8 and FADD like apoptosis regulator	COSV58582116	-	10.698	13.3725	33.33	0.8	-	0.2	NA	-	-	A	AluSx1	ENSG00000003402
XIAP:chrX:123910721	0.0106547	TRUE	3_prime_UTR_variant	-	c.*3540A>G	protein_coding	XIAP	X-linked inhibitor of apoptosis	rs1184318384	-	4.788	5.32	12.82	0.9	-	0.1	0	gnomAD_AFR,gnomAD_AMR,gnomAD_ASJ,gnomAD_EAS,gnomAD_FIN,gnomAD_NFE,gnomAD_OTH,gnomAD_SAS	-	a	AluY	ENSG00000101966
LYRM7:chr5:131201193	0.0106768	TRUE	3_prime_UTR_variant	-	c.*1592A>G	protein_coding	LYRM7	LYR motif containing 7	-	-	10.4462	13.9283	33.33	0.75	-	0.25	NA	-	-	A	AluSx4	ENSG00000186687
USP22:chr17:21000918	0.0107422	TRUE	3_prime_UTR_variant	-	c.*2113A>G	protein_coding	USP22	ubiquitin specific peptidase 22	rs1127815	-	30.8645	42.4387	51.53	0.727273	-	0.727273	0.817	SAS	-	C	AluSx	ENSG00000124422
WDR83:chr19:12668076	0.0107799	FALSE	intron_variant	-	c.-156-432A>G	protein_coding	WDR83	WD repeat domain 83	-	-	3.53545	6.48167	9.09	0.545455	-	0.454545	NA	-	-	A	-	ENSG00000123154
TXNDC15:chr5:134900418	0.0108046	TRUE	3_prime_UTR_variant	-	c.*733A>G	protein_coding	TXNDC15	thioredoxin domain containing 15	-	-	26.95	26.95	37.5	1	-	0	NA	-	-	A	AluSq	ENSG00000113621
AC013394.1:chr15:92889487	0.0108374	TRUE	intron_variant	-	c.-140-2517A>G	protein_coding	AC013394.1	novel protein	rs866098742	-	6.718	11.1967	16.19	0.6	-	0.4	NA	-	-	A	AluSx3	ENSG00000279765
PSMD12:chr17:67338609	0.0108422	TRUE	3_prime_UTR_variant	-	c.*2234A>G	protein_coding	PSMD12	proteasome 26S subunit, non-ATPase 12	-	-	10.3711	11.6675	18.75	0.888889	-	0.111111	NA	-	-	T	AluSq	ENSG00000197170
MDM4:chr1:204552107	0.0108539	TRUE	3_prime_UTR_variant	-	c.*2425A>G	protein_coding	MDM4	MDM4, p53 regulator	-	-	8.65286	12.114	20	0.714286	-	0.285714	NA	-	-	A	AluSp	ENSG00000198625
GPC6:chr13:93295097	0.010972	TRUE	intron_variant	-	c.160+67481A>G	protein_coding	GPC6	glypican 6	-	-	3.329	5.54833	13.33	0.6	-	0.4	NA	-	-	A	AluJb	ENSG00000183098
AC241952.1:chr1:120578725	0.0110911	FALSE	non_coding_transcript_exon_variant	-	n.833A>G	transcribed_unprocessed_pseudogene	AC241952.1		-	-	21.4583	25.75	40	0.833333	-	0.166667	NA	-	-	C	-	ENSG00000275131
RPL7L1:chr6:42888592	0.0111587	TRUE	3_prime_UTR_variant	-	c.*2128A>G	protein_coding	RPL7L1	ribosomal protein L7 like 1	rs1055969	-	3.85455	4.71111	10	0.818182	-	0.181818	NA	-	-	A	-	ENSG00000146223
CYP20A1:chr2:203303755	0.0111765	TRUE	3_prime_UTR_variant	-	c.*6847A>G	protein_coding	CYP20A1	cytochrome P450 family 20 subfamily A member 1	-	-	37.9209	37.9209	58.33	1	-	0.545455	NA	-	-	a	AluSz6	ENSG00000119004
AC018638.5:chr7:128653979	0.0113712	FALSE	non_coding_transcript_exon_variant	-	n.11A>G	processed_pseudogene	AC018638.5	novel pseudogene	rs1157141739	-	61.4167	61.4167	87.5	1	-	0.111111	NA	-	-	.	-	ENSG00000243679
UGGT1:chr2:128193521	0.0113918	TRUE	3_prime_UTR_variant	-	c.*3779A>G	protein_coding	UGGT1	UDP-glucose glycoprotein glucosyltransferase 1	-	-	36.4991	36.4991	53.85	1	-	0.272727	NA	-	-	a	AluSx1	ENSG00000136731
MAP3K13:chr3:185292260	0.0117368	TRUE	intron_variant	-	c.-86+6617A>G	protein_coding	MAP3K13	mitogen-activated protein kinase kinase kinase 13	-	-	0.873636	1.922	2.56	0.454545	-	0.545455	NA	-	-	G	AluSx1	ENSG00000073803
ALDH6A1:chr14:74058840	0.0119278	TRUE	3_prime_UTR_variant	-	c.*1802A>G	protein_coding	ALDH6A1	aldehyde dehydrogenase 6 family member A1	rs1128353	-	23.7522	26.7213	50	0.888889	-	0.333333	NA	-	-	T	AluSp	ENSG00000119711
CRCP:chr7:66153875	0.0121077	TRUE	3_prime_UTR_variant	-	c.*1518A>G	protein_coding	CRCP	CGRP receptor component	rs1255904448	-	2.695	4.49167	8.33	0.6	-	0.4	NA	-	-	A	AluSx3	ENSG00000241258
F11R:chr1:160998065	0.0121736	TRUE	3_prime_UTR_variant	-	c.*806A>G	protein_coding	F11R	F11 receptor	-	-	9.478	9.478	14.29	1	-	0	NA	-	-	T	AluSp	ENSG00000158769
STX2:chr12:130802425	0.0121849	TRUE	intron_variant	-	c.464-937A>G	protein_coding	STX2	syntaxin 2	-	-	13.45	16.14	25	0.833333	-	0.166667	NA	-	-	T	AluSz	ENSG00000111450
ANAPC16:chr10:72235076	0.0122533	TRUE	3_prime_UTR_variant	-	c.*1960A>G	protein_coding	ANAPC16	anaphase promoting complex subunit 16	rs1252145100	-	28.3	32.3429	44.44	0.875	-	0.5	NA	-	-	A	AluSz	ENSG00000166295
RPL7L1:chr6:42888418	0.0122836	TRUE	3_prime_UTR_variant	-	c.*1954A>G	protein_coding	RPL7L1	ribosomal protein L7 like 1	-	-	8.36636	8.36636	20	1	-	0	NA	-	-	A	AluSz	ENSG00000146223
MDM2:chr12:68843243	0.012351	TRUE	3_prime_UTR_variant	-	c.*3394A>G	protein_coding	MDM2	MDM2 proto-oncogene	-	-	9.675	10.75	20	0.9	-	0.1	NA	-	-	A	-	ENSG00000135679
MDM2:chr12:68843276	0.0124243	TRUE	3_prime_UTR_variant	-	c.*3427A>G	protein_coding	MDM2	MDM2 proto-oncogene	-	-	12.735	12.735	20.83	1	-	0	NA	-	-	A	-	ENSG00000135679
HILPDA:chr7:128457750	0.0124252	TRUE	3_prime_UTR_variant	-	c.*290A>G	protein_coding	HILPDA	hypoxia inducible lipid droplet associated	-	-	2.67455	2.942	6.12	0.909091	-	0.0909091	NA	-	-	a	AluSx1	ENSG00000135245
ZDHHC20:chr13:21374899	0.012493	TRUE	3_prime_UTR_variant	-	c.*1797A>G	protein_coding	ZDHHC20	zinc finger DHHC-type containing 20	-	-	20.0722	20.0722	28.57	1	-	0	NA	-	-	T	AluSz	ENSG00000180776
CPM:chr12:68851525	0.012574	TRUE	3_prime_UTR_variant	-	c.*4912A>G	protein_coding	CPM	carboxypeptidase M	rs1320540250	-	30.63	30.63	41.18	1	-	0.2	NA	-	-	T	AluSc8	ENSG00000135678
GPC6:chr13:93591375	0.0127154	FALSE	intron_variant	-	c.319+45954A>G	protein_coding	GPC6	glypican 6	-	-	2.698	3.85429	5.66	0.7	-	0.3	NA	-	-	A	AluY	ENSG00000183098
H2AZ2:chr7:44833301	0.0130843	TRUE	3_prime_UTR_variant	-	c.*1200A>G	protein_coding	H2AZ2	H2A histone family member V	rs7789162	-	33.1944	33.1944	80	1	-	0	0.505	EUR	-	C	AluY	ENSG00000105968
POLR2D:chr2:127843890	0.013178	TRUE	3_prime_UTR_variant	-	c.*4217A>G	protein_coding	POLR2D	RNA polymerase II subunit D	-	-	72.9091	72.9091	100	1	-	0.363636	NA	-	-	t	AluJb	ENSG00000144231
PRXL2A:chr10:80432601	0.0132399	TRUE	3_prime_UTR_variant	-	c.*502A>G	protein_coding	PRXL2A	peroxiredoxin like 2A	-	-	1.47818	2.32286	3.7	0.636364	-	0.363636	NA	-	-	A	AluSx1	ENSG00000122378
SLC12A8:chr3:125083639	0.0132666	TRUE	3_prime_UTR_variant	-	c.*251A>G	protein_coding	SLC12A8	solute carrier family 12 member 8	-	-	1.15364	2.115	3.92	0.545455	-	0.454545	NA	-	-	T	AluSg	ENSG00000221955
TXNDC15:chr5:134900905	0.0133727	TRUE	3_prime_UTR_variant	-	c.*1220A>G	protein_coding	TXNDC15	thioredoxin domain containing 15	-	-	17.255	19.1722	40	0.9	-	0.1	NA	-	-	A	AluSx	ENSG00000113621
NDUFC2:chr11:78068663	0.0133798	TRUE	3_prime_UTR_variant	-	c.*1324A>G	protein_coding	NDUFC2	NADH:ubiquinone oxidoreductase subunit C2	-	-	24.7917	24.7917	36.36	1	-	0	NA	-	-	T	AluSc	ENSG00000151366
LZIC:chr1:9927894	0.0134897	TRUE	3_prime_UTR_variant	-	c.*2505A>G	protein_coding	LZIC	leucine zipper and CTNNBIP1 domain containing	-	-	35.0756	35.0756	56.25	1	-	0.333333	NA	-	-	T	AluSx3	ENSG00000162441
MRO:chr18:50804888	0.0136696	TRUE	intron_variant	-	c.471+266A>G	protein_coding	MRO	maestro	-	-	33.212	33.212	60	1	-	0	NA	-	-	T	AluSc	ENSG00000134042
CPT1A:chr11:68755482	0.0138056	TRUE	3_prime_UTR_variant	-	c.*2162A>G	protein_coding	CPT1A	carnitine palmitoyltransferase 1A	-	-	11.903	11.903	14.73	1	-	0	NA	-	-	T	AluY	ENSG00000110090
MDM4:chr1:204552096	0.013947	TRUE	3_prime_UTR_variant	-	c.*2414A>G	protein_coding	MDM4	MDM4, p53 regulator	-	-	19.3014	22.5183	40	0.857143	-	0.142857	NA	-	-	A	AluSp	ENSG00000198625
CACNA2D1:chr7:82000159	0.0140516	TRUE	intron_variant	-	c.1591-2909A>G	protein_coding	CACNA2D1	calcium voltage-gated channel auxiliary subunit alpha2delta 1	-	-	37.844	37.844	60	1	-	0.2	NA	-	-	T	AluSc	ENSG00000153956
PAICS:chr4:56459993	0.0140696	TRUE	3_prime_UTR_variant	-	c.*455A>G	protein_coding	PAICS	phosphoribosylaminoimidazole carboxylase and phosphoribosylaminoimidazolesuccinocarboxamide synthase	-	-	5.513	6.89125	13.16	0.8	-	0.2	NA	-	-	A	AluJr	ENSG00000128050
ADAMTS9:chr3:64535296	0.0141495	TRUE	intron_variant	-	c.5614-2026A>G	protein_coding	ADAMTS9	ADAM metallopeptidase with thrombospondin type 1 motif 9	-	-	22.5912	22.5912	50	1	-	0.125	NA	-	-	T	AluSx	ENSG00000163638
AC005020.2:chr7:99575283	0.0142056	TRUE	intron_variant	-	c.136+14588A>G	nonsense_mediated_decay	AC005020.2	novel transcript	-	-	5.02364	9.21	16.67	0.545455	-	0.454545	NA	-	-	A	AluSg	ENSG00000272647
AC087721.2:chr15:41302363	0.0142375	TRUE	intron_variant	-	c.-803+16263A>G	protein_coding	AC087721.2	novel protein	-	-	10.9173	13.3433	28.57	0.818182	-	0.181818	NA	-	-	A	AluSc	ENSG00000285920
MAVS:chr20:3872254	0.0145359	TRUE	3_prime_UTR_variant	-	c.*6107A>G	protein_coding	MAVS	mitochondrial antiviral signaling protein	-	-	6.46818	14.23	33.33	0.454545	-	0.545455	NA	-	-	A	AluJr4	ENSG00000088888
FAM20B:chr1:179073566	0.0146387	TRUE	3_prime_UTR_variant	-	c.*1422A>G	protein_coding	FAM20B	FAM20B, glycosaminoglycan xylosylkinase	-	-	34.4167	34.4167	61.54	1	-	0	NA	-	-	A	AluSx1	ENSG00000116199
PURB:chr7:44879300	0.0146763	TRUE	3_prime_UTR_variant	-	c.*5110A>G	protein_coding	PURB	purine rich element binding protein B	-	-	15.561	15.561	25	1	-	0	NA	-	-	T	AluSg	ENSG00000146676
GPC6:chr13:93295315	0.0147111	TRUE	intron_variant	-	c.160+67699A>G	protein_coding	GPC6	glypican 6	-	-	1.355	2.71	4.76	0.5	-	0.5	NA	-	-	A	AluJb	ENSG00000183098
MAVS:chr20:3869487	0.0149457	TRUE	3_prime_UTR_variant	-	c.*3340A>G	protein_coding	MAVS	mitochondrial antiviral signaling protein	-	-	29.4757	29.4757	50	1	-	0.142857	NA	-	-	A	AluJr4	ENSG00000088888
TMOD3:chr15:51915004	0.0149741	TRUE	3_prime_UTR_variant	-	c.*6194A>G	protein_coding	TMOD3	tropomodulin 3	-	-	20.5067	24.608	40	0.833333	-	0.166667	NA	-	-	A	AluSq2	ENSG00000138594
SIGLEC11:chr19:49949165	0.0150141	TRUE	3_prime_UTR_variant	-	c.*805A>G	protein_coding	SIGLEC11	sialic acid binding Ig like lectin 11	-	-	10.294	12.8675	20	0.8	-	0.2	NA	-	-	T	AluSg7	ENSG00000161640
RPL7L1:chr6:42887444	0.015184	TRUE	3_prime_UTR_variant	-	c.*980A>G	protein_coding	RPL7L1	ribosomal protein L7 like 1	-	-	4.89091	5.97778	9.3	0.818182	-	0.181818	NA	-	-	-	AluSp	ENSG00000146223
PRKX:chrX:3609728	0.0152187	TRUE	intron_variant	-	c.*24-783A>G	protein_coding	PRKX	protein kinase X-linked	-	-	15.3287	20.4383	28.57	0.75	-	0.25	NA	-	-	T	AluJb	ENSG00000183943
ZSWIM6:chr5:61379031	0.0155469	TRUE	intron_variant	-	c.676+46083A>G	protein_coding	ZSWIM6	zinc finger SWIM-type containing 6	-	-	21.6667	26	50	0.833333	-	0.333333	NA	-	-	A	AluJr	ENSG00000130449
HIF1A:chr14:61743172	0.0155584	TRUE	intron_variant	-	c.2166-1533A>G	protein_coding	HIF1A	hypoxia inducible factor 1 subunit alpha	-	-	13.6286	19.08	40	0.714286	-	0.285714	NA	-	-	A	AluSp	ENSG00000100644
RPL7L1:chr6:42888307	0.0155888	TRUE	3_prime_UTR_variant	-	c.*1843A>G	protein_coding	RPL7L1	ribosomal protein L7 like 1	rs1388455838	-	1.78727	2.4575	5.08	0.727273	-	0.272727	NA	-	-	A	AluSz	ENSG00000146223
PSMB2:chr1:35602183	0.0156717	TRUE	3_prime_UTR_variant	-	c.*1084A>G	protein_coding	PSMB2	proteasome subunit beta 2	rs1132065	-	35.2856	35.2856	63.64	1	-	0.111111	NA	-	-	T	AluJb	ENSG00000126067
IRAK1:chrX:154011115	0.015786	TRUE	3_prime_UTR_variant	-	c.*744A>G	protein_coding	IRAK1	interleukin 1 receptor associated kinase 1	rs11556421	-	3.285	4.10625	8.86	0.8	-	0.2	NA	-	-	T	AluJb	ENSG00000184216
RPL7L1:chr6:42889373	0.0159281	TRUE	3_prime_UTR_variant	-	c.*2909A>G	protein_coding	RPL7L1	ribosomal protein L7 like 1	rs1134330	-	24.0345	24.0345	31.68	1	-	0	NA	-	-	A	AluSp	ENSG00000146223
SLC25A15:chr13:40811435	0.0162811	TRUE	3_prime_UTR_variant	-	c.*1768A>G	protein_coding	SLC25A15	solute carrier family 25 member 15	-	-	29.997	29.997	60	1	-	0.1	NA	-	-	a	AluSg	ENSG00000102743
METTL2B:chr7:128504913	0.0163128	TRUE	3_prime_UTR_variant	-	c.*2997A>G	protein_coding	METTL2B	methyltransferase like 2B	-	-	20.7936	22.873	50	0.909091	-	0.181818	NA	-	-	A	AluSp	ENSG00000165055
XIAP:chrX:123912479	0.0164456	TRUE	3_prime_UTR_variant	-	c.*5298A>G	protein_coding	XIAP	X-linked inhibitor of apoptosis	rs190306615	-	17.679	19.6433	43.75	0.9	-	0.2	NA	-	-	a	AluJb	ENSG00000101966
MAGT1:chrX:77828175	0.0164639	TRUE	3_prime_UTR_variant	-	c.*1045A>G	protein_coding	MAGT1	magnesium transporter 1	-	-	4.68125	6.24167	9.09	0.75	-	0.25	NA	-	-	T	AluSz6	ENSG00000102158
CRCP:chr7:66153873	0.0165728	TRUE	3_prime_UTR_variant	-	c.*1516A>G	protein_coding	CRCP	CGRP receptor component	-	-	1.968	3.936	5.71	0.5	-	0.5	NA	-	-	A	AluSx3	ENSG00000241258
SIGLEC11:chr19:49949164	0.0167659	TRUE	3_prime_UTR_variant	-	c.*806A>G	protein_coding	SIGLEC11	sialic acid binding Ig like lectin 11	-	-	4.722	9.444	18.18	0.5	-	0.5	NA	-	-	T	AluSg7	ENSG00000161640
CPT1A:chr11:68756442	0.0168015	TRUE	3_prime_UTR_variant	-	c.*1202A>G	protein_coding	CPT1A	carnitine palmitoyltransferase 1A	rs2278908	-	64.865	81.0812	100	0.8	-	1	0.7996	EAS	-	C	-	ENSG00000110090
SLC19A2:chr1:169478012	0.0170321	TRUE	intron_variant	-	c.205-255A>G	protein_coding	SLC19A2	solute carrier family 19 member 2	-	-	13.075	15.69	28.57	0.833333	-	0.166667	NA	-	-	T	AluSx1	ENSG00000117479
MAVS:chr20:3872214	0.0174259	TRUE	3_prime_UTR_variant	-	c.*6067A>G	protein_coding	MAVS	mitochondrial antiviral signaling protein	-	-	22.7991	25.079	58.33	0.909091	-	0.181818	NA	-	-	A	AluJr4	ENSG00000088888
MAGT1:chrX:77827563	0.0174999	TRUE	3_prime_UTR_variant	-	c.*1657A>G	protein_coding	MAGT1	magnesium transporter 1	-	-	0.937	1.874	2.46	0.5	-	0.5	NA	-	-	T	AluSg	ENSG00000102158
MPHOSPH8:chr13:19672378	0.0176725	TRUE	3_prime_UTR_variant	-	c.*503A>G	protein_coding	MPHOSPH8	M-phase phosphoprotein 8	rs931593127	-	6.36455	7.77889	11.11	0.818182	-	0.181818	NA	-	-	A	AluSp	ENSG00000196199
PI4KAP2:chr22:21478606	0.0177495	FALSE	non_coding_transcript_exon_variant	-	n.3210A>G	retained_intron	PI4KAP2	phosphatidylinositol 4-kinase alpha pseudogene 2	-	-	8.86182	12.185	27.27	0.727273	-	0.272727	NA	-	-	t	-	ENSG00000183506
C16orf72:chr16:9110782	0.0177662	TRUE	intron_variant	-	c.584-5886A>G	protein_coding	C16orf72	chromosome 16 open reading frame 72	-	-	3.807	4.75875	11.11	0.8	-	0.2	NA	-	-	A	AluSp	ENSG00000182831
SIPA1L1:chr14:71440563	0.0178929	TRUE	intron_variant	-	c.-506-72180A>G	protein_coding	SIPA1L1	signal induced proliferation associated 1 like 1	rs1262691459	-	36.3567	36.3567	71.43	1	-	0	NA	-	-	A	AluJb	ENSG00000197555
MAVS:chr20:3870614	0.0179585	TRUE	3_prime_UTR_variant	-	c.*4467A>G	protein_coding	MAVS	mitochondrial antiviral signaling protein	-	-	2.19636	4.832	9.52	0.454545	-	0.545455	NA	-	-	A	FLAM_C	ENSG00000088888
TMPO:chr12:98549046	0.0182639	TRUE	3_prime_UTR_variant	-	c.*1188A>G	protein_coding	TMPO	thymopoietin	-	-	50.3057	50.3057	100	1	-	0.428571	NA	-	-	A	AluSc	ENSG00000120802
EGR3:chr8:22689310	0.0184498	FALSE	3_prime_UTR_variant	-	c.*1163A>G	protein_coding	EGR3	early growth response 3	-	-	8.67833	10.414	15.38	0.833333	-	0.166667	NA	-	-	T	(ATACAC)n	ENSG00000179388
LYRM7:chr5:131201152	0.0186145	TRUE	3_prime_UTR_variant	-	c.*1551A>G	protein_coding	LYRM7	LYR motif containing 7	rs1203087450	-	11.2225	12.8257	22.22	0.875	-	0.125	NA	-	-	A	AluSx4	ENSG00000186687
PRKAR2A:chr3:48750200	0.0189308	TRUE	3_prime_UTR_variant	-	c.*1385A>G	protein_coding	PRKAR2A	protein kinase cAMP-dependent type II regulatory subunit alpha	rs913049410	-	5.98273	13.162	27.27	0.454545	-	0.545455	NA	-	-	T	AluSp	ENSG00000114302
FTX:chrX:74265998	0.0189943	TRUE	intron_variant,non_coding_transcript_variant	-	n.695+8344A>G	lncRNA	FTX	FTX transcript, XIST regulator	-	-	27.9312	37.2417	60	0.75	-	0.375	NA	-	-	t	AluJb	ENSG00000230590
ZNF320:chr19:52878433	0.0190049	TRUE	3_prime_UTR_variant	-	c.*2163A>G	protein_coding	ZNF320	zinc finger protein 320	-	-	11.8629	16.608	25	0.714286	-	0.285714	NA	-	-	T	AluY	ENSG00000182986
MTHFD1L:chr6:150985790	0.019012	TRUE	intron_variant	-	c.2128+13732A>G	protein_coding	MTHFD1L	methylenetetrahydrofolate dehydrogenase (NADP+ dependent) 1 like	-	-	12.2567	14.708	28.57	0.833333	-	0.166667	NA	-	-	.	-	ENSG00000120254
GPC6:chr13:93269834	0.0191513	TRUE	intron_variant	-	c.160+42218A>G	protein_coding	GPC6	glypican 6	rs1566272558	-	2.48444	4.472	7.14	0.555556	-	0.444444	NA	-	-	A	AluYf1	ENSG00000183098
SLC47A1:chr17:19560678	0.0192374	TRUE	intron_variant	-	c.1106+185A>G	protein_coding	SLC47A1	solute carrier family 47 member 1	-	-	24.9183	29.902	40	0.833333	-	0.166667	NA	-	-	A	AluSx1	ENSG00000142494
C16orf72:chr16:9111026	0.0193372	TRUE	intron_variant	-	c.584-5642A>G	protein_coding	C16orf72	chromosome 16 open reading frame 72	-	-	4.80818	6.61125	16.67	0.727273	-	0.272727	NA	-	-	A	AluSp	ENSG00000182831
AC242842.3:chr1:149555534	0.0194198	FALSE	3_prime_UTR_variant	-	c.*796A>G	protein_coding	AC242842.3	NA	rs1470953203	-	24.0825	32.11	60	0.75	-	0.25	NA	-	-	.	-	ENSG00000286185
FBXL18:chr7:5477146	0.019542	TRUE	3_prime_UTR_variant	-	c.*4629A>G	protein_coding	FBXL18	F-box and leucine rich repeat protein 18	-	-	24.5413	24.5413	37.5	1	-	0	NA	-	-	T	AluY	ENSG00000155034
PSMB2:chr1:35602674	0.0196081	TRUE	3_prime_UTR_variant	-	c.*593A>G	protein_coding	PSMB2	proteasome subunit beta 2	-	-	17.211	17.211	33.33	1	-	0	NA	-	-	T	AluSc	ENSG00000126067
DUXAP9:chr14:19097638	0.0196806	FALSE	intron_variant,non_coding_transcript_variant	-	n.831+4632A>G	processed_transcript	DUXAP9	double homeobox A pseudogene 9	rs1058363	-	71.0378	71.0378	97.62	1	-	0.111111	NA	-	-	N	-	ENSG00000225210
RPL7L1:chr6:42889289	0.0197099	TRUE	3_prime_UTR_variant	-	c.*2825A>G	protein_coding	RPL7L1	ribosomal protein L7 like 1	-	-	1.26455	1.391	2.9	0.909091	-	0.0909091	NA	-	-	A	AluSp	ENSG00000146223
CPT1A:chr11:68755534	0.0197276	TRUE	3_prime_UTR_variant	-	c.*2110A>G	protein_coding	CPT1A	carnitine palmitoyltransferase 1A	rs547364161	-	61.831	61.831	75.17	1	-	0.2	0.002	SAS	-	C	AluY	ENSG00000110090
GRAMD1B:chr11:123486434	0.0197998	TRUE	intron_variant	-	c.452+5541A>G	protein_coding	GRAMD1B	GRAM domain containing 1B	-	-	12.2071	12.2071	40	1	-	0	NA	-	-	A	AluSz6	ENSG00000023171
PRKAR2A:chr3:48749609	0.0199256	TRUE	3_prime_UTR_variant	-	c.*1976A>G	protein_coding	PRKAR2A	protein kinase cAMP-dependent type II regulatory subunit alpha	-	-	14.1464	14.1464	26.67	1	-	0	NA	-	-	T	AluSx3	ENSG00000114302
DPY19L4:chr8:94792679	0.0200187	TRUE	3_prime_UTR_variant	-	c.*2769A>G	protein_coding	DPY19L4	dpy-19 like 4	-	-	33.6617	33.6617	56.25	1	-	0.166667	NA	-	-	a	AluYf1	ENSG00000156162
AC019117.3:chr7:17345106	0.0202004	TRUE	intron_variant	-	c.2373+4878A>G	protein_coding	AC019117.3	novel protein	rs1426209273	-	26.9262	26.9262	40	1	-	0	NA	-	-	A	AluSc	ENSG00000283321
METTL7A:chr12:50931607	0.0203083	TRUE	3_prime_UTR_variant	-	c.*1457A>G	protein_coding	METTL7A	methyltransferase like 7A	-	-	6.513	13.026	27.27	0.5	-	0.5	NA	-	-	A	AluSq2	ENSG00000185432
ARSD:chrX:2906276	0.0204323	TRUE	3_prime_UTR_variant	-	c.*995A>G	protein_coding	ARSD	arylsulfatase D	-	-	72.755	72.755	100	1	-	0.2	NA	-	-	T	AluJb	ENSG00000006756
VPS41:chr7:38724659	0.0206225	TRUE	3_prime_UTR_variant	-	c.*1587A>G	protein_coding	VPS41	VPS41, HOPS complex subunit	rs1138237	-	32.2755	32.2755	53.12	1	-	0.272727	NA	-	-	T	AluSp	ENSG00000006715
SLC35E1:chr19:16550675	0.020631	TRUE	3_prime_UTR_variant	-	c.*3004A>G	protein_coding	SLC35E1	solute carrier family 35 member E1	-	-	38.7691	38.7691	63.64	1	-	0.272727	NA	-	-	T	AluSz	ENSG00000127526
MAGT1:chrX:77828331	0.0207666	TRUE	3_prime_UTR_variant	-	c.*889A>G	protein_coding	MAGT1	magnesium transporter 1	-	-	19.995	19.995	35	1	-	0	NA	-	-	C	AluSz	ENSG00000102158
RBSN:chr3:15072893	0.0208648	TRUE	3_prime_UTR_variant	-	c.*889A>G	protein_coding	RBSN	rabenosyn, RAB effector	-	-	16.2533	18.285	35.71	0.888889	-	0.111111	NA	-	-	T	AluY	ENSG00000131381
RDX:chr11:110202492	0.0209199	TRUE	intron_variant	-	c.1749-2814A>G	protein_coding	RDX	radixin	-	-	59.216	59.216	87.5	1	-	0	NA	-	-	T	AluJb	ENSG00000137710
GRAMD1B:chr11:123502598	0.0210057	TRUE	intron_variant	-	c.452+21705A>G	protein_coding	GRAMD1B	GRAM domain containing 1B	-	-	7.57	9.084	20	0.833333	-	0.166667	NA	-	-	A	AluSx	ENSG00000023171
RPL10P6:chr2:214847405	0.0213063	FALSE	non_coding_transcript_exon_variant	-	n.278A>G	processed_pseudogene	RPL10P6	ribosomal protein L10 pseudogene 6	rs532976863	-	79.3155	79.3155	100	1	-	0.727273	0.001	EAS	-	A	-	ENSG00000230076
LINC-PINT:chr7:130992676	0.0214183	TRUE	intron_variant,non_coding_transcript_variant	-	n.1780-8567A>G	lncRNA	LINC-PINT	long intergenic non-protein coding RNA, p53 induced transcript	-	-	31.236	31.236	42.31	1	-	0.4	NA	-	-	T	AluSx	ENSG00000231721
PAICS:chr4:56460125	0.0215503	TRUE	3_prime_UTR_variant	-	c.*587A>G	protein_coding	PAICS	phosphoribosylaminoimidazole carboxylase and phosphoribosylaminoimidazolesuccinocarboxamide synthase	rs1133207	-	42.663	42.663	54.17	1	-	0.6	NA	-	-	A	AluJr	ENSG00000128050
EBP:chrX:48523053	0.021819	TRUE	intron_variant	-	c.-73-646A>G	protein_coding	EBP	EBP, cholestenol delta-isomerase	-	-	9.8425	15.748	20	0.625	-	0.375	NA	-	-	A	AluJr	ENSG00000147155
TXNDC15:chr5:134900591	0.021832	TRUE	3_prime_UTR_variant	-	c.*906A>G	protein_coding	TXNDC15	thioredoxin domain containing 15	rs909640297	-	22.922	22.922	40.54	1	-	0.1	NA	-	-	A	AluSq	ENSG00000113621
ATG14:chr14:55367644	0.0218647	TRUE	3_prime_UTR_variant	-	c.*1975A>G	protein_coding	ATG14	autophagy related 14	-	-	34.7157	34.7157	44.44	1	-	0.142857	NA	-	-	.	AluSx1	ENSG00000126775
SMIM14:chr4:39549083	0.021907	TRUE	3_prime_UTR_variant	-	c.*3043A>G	protein_coding	SMIM14	small integral membrane protein 14	-	-	1.743	2.905	3.85	0.6	-	0.4	NA	-	-	T	AluSx1	ENSG00000163683
GPC6:chr13:93591279	0.0219748	TRUE	intron_variant	-	c.319+45858A>G	protein_coding	GPC6	glypican 6	rs879647098	-	61.878	61.878	82.28	1	-	0.5	NA	-	-	C	AluY	ENSG00000183098
VHL:chr3:10152887	0.0223018	TRUE	3_prime_UTR_variant	-	c.*2922A>G	protein_coding	VHL	von Hippel-Lindau tumor suppressor	-	-	4.91273	10.808	14.29	0.454545	-	0.545455	NA	-	-	A	AluSq2	ENSG00000134086
FOXRED2:chr22:36488364	0.0224148	TRUE	3_prime_UTR_variant	-	c.*1644A>G	protein_coding	FOXRED2	FAD dependent oxidoreductase domain containing 2	-	-	9.506	19.012	33.33	0.5	-	0.5	NA	-	-	T	AluSx	ENSG00000100350
PLBD2:chr12:113391126	0.0226714	TRUE	3_prime_UTR_variant	-	c.*2500A>G	protein_coding	PLBD2	phospholipase B domain containing 2	-	-	3.985	4.42778	7.14	0.9	-	0.1	NA	-	-	A	-	ENSG00000151176
GPC6:chr13:93591276	0.0227076	TRUE	intron_variant	-	c.319+45855A>G	protein_coding	GPC6	glypican 6	-	-	38.534	38.534	56.89	1	-	0.5	NA	-	-	A	AluY	ENSG00000183098
GNL3L:chrX:54563639	0.0227244	TRUE	3_prime_UTR_variant	-	c.*3037A>G	protein_coding	GNL3L	G protein nucleolar 3 like	-	-	8.4875	11.3167	14.29	0.75	-	0.25	NA	-	-	A	AluJb	ENSG00000130119
FDPS:chr1:155316730	0.0227567	TRUE	intron_variant	-	c.481-1211A>G	protein_coding	FDPS	farnesyl diphosphate synthase	-	-	16.1367	18.1537	38.46	0.888889	-	0.111111	NA	-	-	A	AluSx1	ENSG00000160752
CACNA2D1:chr7:82000715	0.0227866	TRUE	intron_variant	-	c.1591-3465A>G	protein_coding	CACNA2D1	calcium voltage-gated channel auxiliary subunit alpha2delta 1	-	-	13.6089	15.31	42.86	0.888889	-	0.222222	NA	-	-	T	AluSx3	ENSG00000153956
VHL:chr3:10153412	0.0228304	TRUE	3_prime_UTR_variant	-	c.*3447A>G	protein_coding	VHL	von Hippel-Lindau tumor suppressor	-	-	46.7182	46.7182	59.52	1	-	0.818182	NA	-	-	A	AluSq2	ENSG00000134086
GATC:chr12:120461213	0.0229172	TRUE	3_prime_UTR_variant	-	c.*1254A>G	protein_coding	GATC	glutamyl-tRNA amidotransferase subunit C	rs117232182	-	9.6125	15.38	20	0.625	-	0.375	NA	-	-	A	AluJr	ENSG00000257218
ARSA:chr22:50624132	0.022919	TRUE	3_prime_UTR_variant	-	c.*1013A>G	protein_coding	ARSA	arylsulfatase A	rs1395424621	-	63.435	63.435	83.33	1	-	0.333333	NA	-	-	T	AluSp	ENSG00000100299
RPL7L1:chr6:42889221	0.022986	TRUE	3_prime_UTR_variant	-	c.*2757A>G	protein_coding	RPL7L1	ribosomal protein L7 like 1	rs1215898569	-	1.77273	2.16667	3.2	0.818182	-	0.181818	NA	-	-	A	AluSp	ENSG00000146223
QPCTL:chr19:45703767	0.0231301	TRUE	3_prime_UTR_variant	-	c.*718A>G	protein_coding	QPCTL	glutaminyl-peptide cyclotransferase like	rs1027554509	-	47.6029	47.6029	60	1	-	0.571429	NA	-	-	A	AluSx1	ENSG00000011478
RSL1D1:chr16:11835094	0.0231619	TRUE	3_prime_UTR_variant	-	c.*2693A>G	protein_coding	RSL1D1	ribosomal L1 domain containing 1	-	-	31.0512	31.0512	50	1	-	0.25	NA	-	-	T	AluJr	ENSG00000171490
TMEM192:chr4:165075686	0.0232066	TRUE	3_prime_UTR_variant	-	c.*3972A>G	protein_coding	TMEM192	transmembrane protein 192	rs1466254610	-	40.5983	40.5983	55.56	1	-	0.5	NA	-	-	t	AluSg4	ENSG00000170088
HNRNPUL1:chr19:41302857	0.0236777	FALSE	missense_variant	p.Q627R	c.1880A>G	protein_coding	HNRNPUL1	heterogeneous nuclear ribonucleoprotein U like 1	-	tolerated	1.24	1.51556	4.62	0.818182	possibly_damaging	0.181818	NA	-	-	A	-	ENSG00000105323
CYP20A1:chr2:203298658	0.0238286	TRUE	3_prime_UTR_variant	-	c.*1750A>G	protein_coding	CYP20A1	cytochrome P450 family 20 subfamily A member 1	-	-	23.3875	23.3875	37.5	1	-	0	NA	-	-	A	AluSz	ENSG00000119004
GSR:chr8:30679066	0.02397	TRUE	3_prime_UTR_variant	-	c.*454A>G	protein_coding	GSR	glutathione-disulfide reductase	-	-	11.97	11.97	31.25	1	-	0	NA	-	-	T	AluSp	ENSG00000104687
TPST2:chr22:26525285	0.0239937	TRUE	3_prime_UTR_variant	-	c.*990A>G	protein_coding	TPST2	tyrosylprotein sulfotransferase 2	rs1224259963	-	32.6337	32.6337	50	1	-	0.125	NA	-	-	T	AluSx	ENSG00000128294
GPC6:chr13:93600870	0.0241343	TRUE	intron_variant	-	c.319+55449A>G	protein_coding	GPC6	glypican 6	-	-	9.033	10.0367	20	0.9	-	0.1	NA	-	-	A	AluSg	ENSG00000183098
DHTKD1:chr10:12121207	0.0241442	TRUE	3_prime_UTR_variant	-	c.*319A>G	protein_coding	DHTKD1	dehydrogenase E1 and transketolase domain containing 1	rs1364051291	-	3.10455	5.69167	11.11	0.545455	-	0.454545	NA	-	-	A	AluSx1	ENSG00000181192
SLC35F1:chr6:117999499	0.0242249	FALSE	intron_variant	-	c.173+91600A>G	protein_coding	SLC35F1	solute carrier family 35 member F1	-	-	97.6718	97.6718	100	1	-	0.727273	NA	-	-	-	-	ENSG00000196376
METTL7A:chr12:50931568	0.0242543	TRUE	3_prime_UTR_variant	-	c.*1418A>G	protein_coding	METTL7A	methyltransferase like 7A	rs1449225128	-	7.288	10.4114	14.29	0.7	-	0.3	NA	-	-	A	AluSq2	ENSG00000185432
NOP14:chr4:2938686	0.0242684	TRUE	3_prime_UTR_variant	-	c.*145A>G	protein_coding	NOP14	NOP14 nucleolar protein	-	-	10.8509	10.8509	17.65	1	-	0	NA	-	-	T	AluJo	ENSG00000087269
TPM4:chr19:16081465	0.0243393	TRUE	intron_variant	-	c.241-448A>G	protein_coding	TPM4	tropomyosin 4	rs991497794	-	33.1957	38.7283	80	0.857143	-	0.285714	NA	-	-	A	AluSc	ENSG00000167460
AC019117.3:chr7:17345154	0.0243642	TRUE	intron_variant	-	c.2373+4926A>G	protein_coding	AC019117.3	novel protein	rs1302968987	-	23.9088	27.3243	37.5	0.875	-	0.125	NA	-	-	A	AluSc	ENSG00000283321
LZIC:chr1:9927466	0.0244633	TRUE	3_prime_UTR_variant	-	c.*2933A>G	protein_coding	LZIC	leucine zipper and CTNNBIP1 domain containing	-	-	8.74667	11.2457	18.18	0.777778	-	0.222222	NA	-	-	T	AluSx	ENSG00000162441
CD74:chr5:150402141	0.0245452	TRUE	3_prime_UTR_variant	-	c.*99A>G	protein_coding	CD74	CD74 molecule	rs1052718	-	3.87545	3.87545	7.69	1	-	0	NA	-	-	T	-	ENSG00000019582
POLR1E:chr9:37503395	0.0245945	TRUE	3_prime_UTR_variant	-	c.*193A>G	protein_coding	POLR1E	RNA polymerase I subunit E	-	-	12.8173	12.8173	30	1	-	0	NA	-	-	A	AluJo	ENSG00000137054
AS3MT:chr10:102901016	0.0247438	TRUE	3_prime_UTR_variant	-	c.*316A>G	protein_coding	AS3MT	arsenite methyltransferase	-	-	8.622	14.37	21.05	0.6	-	0.4	NA	-	-	A	AluSx	ENSG00000214435
MIR193BHG:chr16:14329848	0.0248843	TRUE	non_coding_transcript_exon_variant	-	n.4146A>G	lncRNA	MIR193BHG	MIR193B host gene	rs74445534	-	13.089	21.815	44.44	0.6	-	0.5	NA	-	-	-	AluJr	ENSG00000262454
ZNF432:chr19:52031835	0.0251621	TRUE	3_prime_UTR_variant	-	c.*1885A>G	protein_coding	ZNF432	zinc finger protein 432	-	-	34.123	34.123	50	1	-	0.5	NA	-	-	T	AluSq2	ENSG00000256087
NOP14:chr4:2938620	0.0252922	TRUE	3_prime_UTR_variant	-	c.*211A>G	protein_coding	NOP14	NOP14 nucleolar protein	-	-	10.9991	12.099	21.62	0.909091	-	0.0909091	NA	-	-	T	AluJo	ENSG00000087269
AC013394.1:chr15:92889488	0.0254022	TRUE	intron_variant	-	c.-140-2516A>G	protein_coding	AC013394.1	novel protein	rs112780519	-	39.2789	39.2789	83.33	1	-	0.333333	NA	-	-	A	AluSx3	ENSG00000279765
MLEC:chr12:120701721	0.0256066	TRUE	3_prime_UTR_variant	-	c.*5176A>G	protein_coding	MLEC	malectin	rs574808706	-	1.239	1.77	2.54	0.7	-	0.3	NA	-	-	A	-	ENSG00000110917
STX2:chr12:130802376	0.0256262	TRUE	intron_variant	-	c.464-888A>G	protein_coding	STX2	syntaxin 2	-	-	16.4983	16.4983	23.53	1	-	0	NA	-	-	T	AluSz	ENSG00000111450
NBEAL1:chr2:203190761	0.0257099	FALSE	intron_variant	-	c.6834+372A>G	protein_coding	NBEAL1	neurobeachin like 1	rs10445796	-	94.0809	94.0809	100	1	-	0.272727	NA	-	-	-	-	ENSG00000144426
MAVS:chr20:3871116	0.0257719	TRUE	3_prime_UTR_variant	-	c.*4969A>G	protein_coding	MAVS	mitochondrial antiviral signaling protein	-	-	5.72273	6.99444	12.9	0.818182	-	0.181818	NA	-	-	A	AluSx1	ENSG00000088888
PLXDC2:chr10:20286805	0.0257918	TRUE	3_prime_UTR_variant	-	c.*6986A>G	protein_coding	PLXDC2	plexin domain containing 2	-	-	10.244	11.3822	17.74	0.9	-	0.1	NA	-	-	A	AluSp	ENSG00000120594
LAMP2:chrX:120437958	0.0259401	TRUE	intron_variant	-	c.1093+3772A>G	protein_coding	LAMP2	lysosomal associated membrane protein 2	-	-	5.438	5.438	16.67	1	-	0	NA	-	-	T	AluSq2	ENSG00000005893
TXNDC15:chr5:134900968	0.0259609	TRUE	3_prime_UTR_variant	-	c.*1283A>G	protein_coding	TXNDC15	thioredoxin domain containing 15	rs1410751974	-	43.97	43.97	66.67	1	-	0.444444	NA	-	-	A	AluSx	ENSG00000113621
RAD1:chr5:34908348	0.0259867	TRUE	3_prime_UTR_variant	-	c.*417A>G	protein_coding	RAD1	RAD1 checkpoint DNA exonuclease	-	-	12.7264	19.9986	40	0.636364	-	0.363636	NA	-	-	T	AluSp	ENSG00000113456
NEAT1:chr11:65442619	0.0260567	TRUE	non_coding_transcript_exon_variant	-	n.19822A>G	lncRNA	NEAT1	nuclear paraspeckle assembly transcript 1	-	-	43.4233	43.4233	60	1	-	0.555556	NA	-	-	A	AluSx4	ENSG00000245532
SLC35E1:chr19:16551866	0.0261212	TRUE	3_prime_UTR_variant	-	c.*1813A>G	protein_coding	SLC35E1	solute carrier family 35 member E1	-	-	3.25364	4.47375	6.19	0.727273	-	0.272727	NA	-	-	T	AluSz	ENSG00000127526
VHL:chr3:10152593	0.0262244	TRUE	3_prime_UTR_variant	-	c.*2628A>G	protein_coding	VHL	von Hippel-Lindau tumor suppressor	rs1479429984	-	36.019	36.019	52.63	1	-	0.3	NA	-	-	A	AluSc8	ENSG00000134086
GNL3L:chrX:54563297	0.026323	TRUE	3_prime_UTR_variant	-	c.*2695A>G	protein_coding	GNL3L	G protein nucleolar 3 like	rs1387260594	-	28.3443	39.682	60	0.714286	-	0.428571	NA	-	-	A	-	ENSG00000130119
AKAP9:chr7:92091528	0.0263375	TRUE	intron_variant	-	c.9359-1569A>G	protein_coding	AKAP9	A-kinase anchoring protein 9	rs1043586214	-	23.6743	27.62	50	0.857143	-	0.285714	NA	-	-	G	AluSg	ENSG00000127914
SLC35E2B:chr1:1663586	0.0266709	TRUE	3_prime_UTR_variant	-	c.*2196A>G	protein_coding	SLC35E2B	solute carrier family 35 member E2B	-	-	12.3112	12.3112	22.41	1	-	0	NA	-	-	T	AluSg	ENSG00000189339
AC087721.2:chr15:41299220	0.026672	TRUE	intron_variant	-	c.-803+13120A>G	protein_coding	AC087721.2	novel protein	-	-	21.0338	28.045	42.86	0.75	-	0.375	NA	-	-	A	AluSx	ENSG00000285920
GNPNAT1:chr14:52776716	0.0267258	TRUE	3_prime_UTR_variant	-	c.*1595A>G	protein_coding	GNPNAT1	glucosamine-phosphate N-acetyltransferase 1	rs934468442	-	4.95111	8.912	15.38	0.555556	-	0.444444	NA	-	-	T	AluSx3	ENSG00000100522
RSL1D1:chr16:11834989	0.0268062	TRUE	3_prime_UTR_variant	-	c.*2798A>G	protein_coding	RSL1D1	ribosomal L1 domain containing 1	-	-	42.326	47.0289	80	0.9	-	0.7	NA	-	-	T	AluJr	ENSG00000171490
PSMD14:chr2:161339675	0.026846	FALSE	intron_variant	-	c.48+20802A>G	protein_coding	PSMD14	proteasome 26S subunit, non-ATPase 14	-	-	57.852	72.315	100	0.8	-	0.5	NA	-	-	-	-	ENSG00000115233
GRAMD1B:chr11:123486370	0.0268614	TRUE	intron_variant	-	c.452+5477A>G	protein_coding	GRAMD1B	GRAM domain containing 1B	-	-	11.3533	13.624	20	0.833333	-	0.166667	NA	-	-	A	AluSz6	ENSG00000023171
KAT8:chr16:31122598	0.0270295	TRUE	intron_variant	-	c.462+2084A>G	protein_coding	KAT8	lysine acetyltransferase 8	-	-	35.4286	35.4286	50	1	-	0.285714	NA	-	-	A	MER3	ENSG00000103510
ARSD:chrX:2906875	0.0271308	TRUE	3_prime_UTR_variant	-	c.*396A>G	protein_coding	ARSD	arylsulfatase D	-	-	47.6329	47.6329	61.11	1	-	0.714286	NA	-	-	T	AluSz	ENSG00000006756
PAICS:chr4:56460926	0.0272576	TRUE	3_prime_UTR_variant	-	c.*1388A>G	protein_coding	PAICS	phosphoribosylaminoimidazole carboxylase and phosphoribosylaminoimidazolesuccinocarboxamide synthase	-	-	3.60182	4.9525	10.42	0.727273	-	0.272727	NA	-	-	A	AluSx1	ENSG00000128050
BNIP3L:chr8:26464153	0.0275559	TRUE	intron_variant	-	c.546-41154A>G	protein_coding	BNIP3L	BCL2 interacting protein 3 like	-	-	44.086	44.086	61.54	1	-	0.4	NA	-	-	a	AluJr	ENSG00000104765
RHBDD2:chr7:75883398	0.0275602	TRUE	intron_variant	-	c.587-300A>G	protein_coding	RHBDD2	rhomboid domain containing 2	-	-	84.3529	84.3529	100	1	-	0.857143	NA	-	-	A	AluSx4	ENSG00000005486
GPC6:chr13:93985621	0.0275699	TRUE	intron_variant	-	c.712-42108A>G	protein_coding	GPC6	glypican 6	rs1210178006	-	9.71857	13.606	25	0.714286	-	0.285714	NA	-	-	A	AluJr	ENSG00000183098
GNL3L:chrX:54564970	0.0276407	TRUE	3_prime_UTR_variant	-	c.*4368A>G	protein_coding	GNL3L	G protein nucleolar 3 like	-	-	12.186	15.2325	33.33	0.8	-	0.2	NA	-	-	A	AluSx1	ENSG00000130119
RFC2:chr7:74231883	0.0277642	TRUE	3_prime_UTR_variant	-	c.*223A>G	protein_coding	RFC2	replication factor C subunit 2	-	-	3.77273	6.91667	11.76	0.545455	-	0.454545	NA	-	-	T	AluSx1	ENSG00000049541
GRSF1:chr4:70818218	0.0278092	TRUE	3_prime_UTR_variant	-	c.*2669A>G	protein_coding	GRSF1	G-rich RNA sequence binding factor 1	-	-	16.905	19.32	28.57	0.875	-	0.125	NA	-	-	T	AluSz	ENSG00000132463
H2AZ2:chr7:44833330	0.0278452	TRUE	3_prime_UTR_variant	-	c.*1171A>G	protein_coding	H2AZ2	H2A histone family member V	-	-	9.64	14.46	20	0.666667	-	0.333333	NA	-	-	T	AluY	ENSG00000105968
PSMD12:chr17:67338637	0.027902	TRUE	3_prime_UTR_variant	-	c.*2206A>G	protein_coding	PSMD12	proteasome 26S subunit, non-ATPase 12	-	-	30.7811	30.7811	50	1	-	0.222222	NA	-	-	T	AluSq	ENSG00000197170
ANAPC16:chr10:72220174	0.0279166	TRUE	5_prime_UTR_variant	-	c.-233A>G	protein_coding	ANAPC16	anaphase promoting complex subunit 16	-	-	5.33636	5.87	19.23	0.909091	-	0.0909091	NA	-	-	A	AluSp	ENSG00000166295
MYO1C:chr17:1464988	0.0279825	TRUE	3_prime_UTR_variant	-	c.*738A>G	protein_coding	MYO1C	myosin IC	rs1138606	-	4.23364	4.657	8.89	0.909091	-	0.0909091	NA	-	-	T	AluSx	ENSG00000197879
FAM126B:chr2:200978640	0.0281106	TRUE	3_prime_UTR_variant	-	c.*2630A>G	protein_coding	FAM126B	family with sequence similarity 126 member B	-	-	4.71545	8.645	16.67	0.545455	-	0.454545	NA	-	-	T	AluSx3	ENSG00000155744
F11R:chr1:160998106	0.0285435	TRUE	3_prime_UTR_variant	-	c.*765A>G	protein_coding	F11R	F11 receptor	-	-	5.428	6.03111	10	0.9	-	0.1	NA	-	-	T	AluSp	ENSG00000158769
MAVS:chr20:3875354	0.0286886	TRUE	3_prime_UTR_variant	-	c.*9207A>G	protein_coding	MAVS	mitochondrial antiviral signaling protein	-	-	5.43182	6.63889	10	0.818182	-	0.181818	NA	-	-	A	AluJr	ENSG00000088888
CYP20A1:chr2:203304856	0.0287365	TRUE	3_prime_UTR_variant	-	c.*7948A>G	protein_coding	CYP20A1	cytochrome P450 family 20 subfamily A member 1	-	-	32.2356	36.265	66.67	0.888889	-	0.111111	NA	-	-	A	AluJb	ENSG00000119004
FAM126B:chr2:200977846	0.0291042	TRUE	3_prime_UTR_variant	-	c.*3424A>G	protein_coding	FAM126B	family with sequence similarity 126 member B	-	-	73.245	73.245	91.67	1	-	0.25	NA	-	-	T	AluJb	ENSG00000155744
GSR:chr8:30679027	0.0292664	TRUE	3_prime_UTR_variant	-	c.*493A>G	protein_coding	GSR	glutathione-disulfide reductase	-	-	5.761	8.23	18.18	0.7	-	0.3	NA	-	-	T	AluSp	ENSG00000104687
DHTKD1:chr10:12121574	0.0293818	TRUE	3_prime_UTR_variant	-	c.*686A>G	protein_coding	DHTKD1	dehydrogenase E1 and transketolase domain containing 1	-	-	3.357	6.714	11.11	0.5	-	0.5	NA	-	-	A	AluSx	ENSG00000181192
RPL7L1:chr6:42886926	0.0293863	TRUE	3_prime_UTR_variant	-	c.*462A>G	protein_coding	RPL7L1	ribosomal protein L7 like 1	rs1442924111	-	4.02909	4.02909	8.45	1	-	0	NA	-	-	-	AluSc	ENSG00000146223
NUMA1:chr11:72003032	0.029714	TRUE	3_prime_UTR_variant	-	c.*495A>G	protein_coding	NUMA1	nuclear mitotic apparatus protein 1	rs1541304	-	75.405	94.2562	100	0.8	-	1	0.9781	EUR	-	C	-	ENSG00000137497
BOK:chr2:241572723	0.0301994	TRUE	3_prime_UTR_variant	-	c.*301A>G	protein_coding	BOK	BCL2 family apoptosis regulator BOK	rs11545680	-	8.06455	9.85667	22.22	0.818182	-	0.181818	NA	-	-	A	-	ENSG00000176720
CPM:chr12:68851418	0.0303077	TRUE	3_prime_UTR_variant	-	c.*5019A>G	protein_coding	CPM	carboxypeptidase M	-	-	8.801	11.0013	23.08	0.8	-	0.2	NA	-	-	T	AluSc8	ENSG00000135678
CAV2:chr7:116507685	0.030369	TRUE	3_prime_UTR_variant	-	c.*1564A>G	protein_coding	CAV2	caveolin 2	rs974038400	-	2.31182	4.23833	6.25	0.545455	-	0.454545	NA	-	-	A	(AAAAGAAA)n	ENSG00000105971
ADAMTS9:chr3:64535682	0.0304926	TRUE	intron_variant	-	c.5614-2412A>G	protein_coding	ADAMTS9	ADAM metallopeptidase with thrombospondin type 1 motif 9	-	-	30.116	33.4622	68.42	0.9	-	0.2	NA	-	-	T	AluSz	ENSG00000163638
RPL7L1:chr6:42889319	0.0306466	TRUE	3_prime_UTR_variant	-	c.*2855A>G	protein_coding	RPL7L1	ribosomal protein L7 like 1	rs1134328	-	3.08273	3.08273	6.62	1	-	0	NA	-	-	A	AluSp	ENSG00000146223
ZSWIM6:chr5:61379060	0.0307116	TRUE	intron_variant	-	c.676+46112A>G	protein_coding	ZSWIM6	zinc finger SWIM-type containing 6	rs1340083142	-	25.5571	29.8167	37.5	0.857143	-	0.142857	NA	-	-	A	AluJr	ENSG00000130449
KAT8:chr16:31123471	0.030886	TRUE	intron_variant	-	c.462+2957A>G	protein_coding	KAT8	lysine acetyltransferase 8	-	-	70.42	70.42	85.71	1	-	0.125	NA	-	-	A	AluSz	ENSG00000103510
C1RL:chr12:7095373	0.0309701	TRUE	3_prime_UTR_variant	-	c.*1018A>G	protein_coding	C1RL	complement C1r subcomponent like	-	-	4.424	7.37333	14.29	0.6	-	0.4	NA	-	-	T	AluSc	ENSG00000139178
AC019117.3:chr7:17345153	0.0310518	TRUE	intron_variant	-	c.2373+4925A>G	protein_coding	AC019117.3	novel protein	rs530217400	-	39.8338	39.8338	71.43	1	-	0.25	0.0008	AFR	-	A	AluSc	ENSG00000283321
MRPS16:chr10:73250084	0.0313809	TRUE	3_prime_UTR_variant	-	c.*768A>G	protein_coding	MRPS16	mitochondrial ribosomal protein S16	rs539672097	-	25.753	28.6144	38.78	0.9	-	0.1	0.001	SAS	-	T	AluY	ENSG00000182180
EMP2:chr16:10531348	0.0313869	TRUE	3_prime_UTR_variant	-	c.*1557A>G	protein_coding	EMP2	epithelial membrane protein 2	rs367727964	-	1.10909	2.44	5.56	0.454545	-	0.545455	NA	-	-	t	AluSx	ENSG00000213853
TRIM69:chr15:44733435	0.0313903	TRUE	intron_variant	-	c.-363-2907A>G	protein_coding	TRIM69	tripartite motif containing 69	-	-	3.45091	7.592	12.5	0.454545	-	0.545455	NA	-	-	A	AluSz	ENSG00000185880
TXNDC15:chr5:134900867	0.0314094	TRUE	3_prime_UTR_variant	-	c.*1182A>G	protein_coding	TXNDC15	thioredoxin domain containing 15	-	-	7.594	10.8486	16.67	0.7	-	0.3	NA	-	-	A	AluSx	ENSG00000113621
AC087721.2:chr15:41299219	0.0318259	TRUE	intron_variant	-	c.-803+13119A>G	protein_coding	AC087721.2	novel protein	-	-	14.2675	19.0233	33.33	0.75	-	0.25	NA	-	-	A	AluSx	ENSG00000285920
MAP3K5:chr6:136663682	0.0319021	TRUE	intron_variant	-	c.1367-4304A>G	protein_coding	MAP3K5	mitogen-activated protein kinase kinase kinase 5	-	-	12.1633	14.596	20	0.833333	-	0.166667	NA	-	-	T	AluSz	ENSG00000197442
PAICS:chr4:56460931	0.0319596	TRUE	3_prime_UTR_variant	-	c.*1393A>G	protein_coding	PAICS	phosphoribosylaminoimidazole carboxylase and phosphoribosylaminoimidazolesuccinocarboxamide synthase	-	-	5.64545	6.21	10.77	0.909091	-	0.0909091	NA	-	-	A	AluSx1	ENSG00000128050
B4GALT5:chr20:49634694	0.0320199	TRUE	3_prime_UTR_variant	-	c.*1618A>G	protein_coding	B4GALT5	beta-1,4-galactosyltransferase 5	rs235033	-	66.6667	100	100	0.666667	-	1	0.8589	SAS	-	C	AluJb	ENSG00000158470
ANAPC16:chr10:72220129	0.0321786	TRUE	5_prime_UTR_variant	-	c.-278A>G	protein_coding	ANAPC16	anaphase promoting complex subunit 16	-	-	2.50182	3.44	6.45	0.727273	-	0.272727	NA	-	-	A	AluSp	ENSG00000166295
KCND2:chr7:120335260	0.0322429	TRUE	intron_variant	-	c.1115+59513A>G	protein_coding	KCND2	potassium voltage-gated channel subfamily D member 2	-	-	53.0383	53.0383	83.02	1	-	0	NA	-	-	A	AluSx	ENSG00000184408
MAVS:chr20:3872182	0.0322618	TRUE	3_prime_UTR_variant	-	c.*6035A>G	protein_coding	MAVS	mitochondrial antiviral signaling protein	-	-	40.0364	40.0364	56.25	1	-	0.454545	NA	-	-	A	AluJr4	ENSG00000088888
TMEM165:chr4:55412273	0.0323734	TRUE	intron_variant	-	c.433+434A>G	protein_coding	TMEM165	transmembrane protein 165	-	-	17.7133	17.7133	40	1	-	0	NA	-	-	A	AluSg	ENSG00000134851
CACNA2D1:chr7:82000901	0.0324633	TRUE	intron_variant	-	c.1591-3651A>G	protein_coding	CACNA2D1	calcium voltage-gated channel auxiliary subunit alpha2delta 1	-	-	15.8133	17.79	33.33	0.888889	-	0.111111	NA	-	-	T	AluSx3	ENSG00000153956
GPN2:chr1:26876411	0.0326885	TRUE	3_prime_UTR_variant	-	c.*3266A>G	protein_coding	GPN2	GPN-loop GTPase 2	-	-	14.6711	16.505	30	0.888889	-	0.111111	NA	-	-	T	AluSq2	ENSG00000142751
EBP:chrX:48523475	0.0327017	TRUE	intron_variant	-	c.-73-224A>G	protein_coding	EBP	EBP, cholestenol delta-isomerase	-	-	20.5875	23.5286	40	0.875	-	0.125	NA	-	-	A	AluSc8	ENSG00000147155
ANAPC16:chr10:72220101	0.0328113	TRUE	5_prime_UTR_variant	-	c.-306A>G	protein_coding	ANAPC16	anaphase promoting complex subunit 16	-	-	8.73273	9.606	16.67	0.909091	-	0.0909091	NA	-	-	a	AluSp	ENSG00000166295
C11orf58:chr11:16756651	0.0334959	TRUE	3_prime_UTR_variant	-	c.*1547A>G	protein_coding	C11orf58	chromosome 11 open reading frame 58	rs185991654	-	8.57556	15.436	25	0.555556	-	0.444444	0.0029	AMR	-	a	AluSp	ENSG00000110696
DDX19A:chr16:70372975	0.033605	TRUE	3_prime_UTR_variant	-	c.*989A>G	protein_coding	DDX19A	DEAD-box helicase 19A	-	-	8.56727	10.4711	22.22	0.818182	-	0.181818	NA	-	-	A	AluJb	ENSG00000168872
SLC35E3:chr12:68765171	0.0337947	TRUE	3_prime_UTR_variant	-	c.*281A>G	protein_coding	SLC35E3	solute carrier family 35 member E3	-	-	16.3044	24.4567	41.67	0.666667	-	0.444444	NA	-	-	A	AluSp	ENSG00000175782
PLIN3:chr19:4838583	0.0338488	TRUE	3_prime_UTR_variant	-	c.*609A>G	protein_coding	PLIN3	perilipin 3	rs1310934798,COSV55736258	-	2.57364	2.831	4.85	0.909091	-	0.0909091	NA	-	-	T	AluSq2	ENSG00000105355
FCF1:chr14:74736301	0.0339625	TRUE	3_prime_UTR_variant	-	c.*1371A>G	protein_coding	FCF1	FCF1, rRNA-processing protein	rs1370812834	-	48.898	48.898	72.73	1	-	0.4	NA	-	-	A	AluSx	ENSG00000119616
CRCP:chr7:66154256	0.0340057	TRUE	3_prime_UTR_variant	-	c.*1899A>G	protein_coding	CRCP	CGRP receptor component	-	-	7.022	10.0314	17.39	0.7	-	0.3	NA	-	-	A	AluSz6	ENSG00000241258
YIPF4:chr2:32307880	0.0340295	TRUE	3_prime_UTR_variant	-	c.*2254A>G	protein_coding	YIPF4	Yip1 domain family member 4	-	-	10.9437	17.51	40	0.625	-	0.375	NA	-	-	A	AluSx1	ENSG00000119820
CD68:chr17:7581888	0.0340304	TRUE	3_prime_UTR_variant	-	c.*377A>G	protein_coding	CD68	CD68 molecule	rs1143015	-	72.2382	72.2382	100	1	-	0.818182	0.834	EUR	-	G	AluSz	ENSG00000129226
PSMB2:chr1:35602642	0.0340701	TRUE	3_prime_UTR_variant	-	c.*625A>G	protein_coding	PSMB2	proteasome subunit beta 2	-	-	4.062	6.77	9.52	0.6	-	0.4	NA	-	-	T	AluSc	ENSG00000126067
LDHAP4:chr9:14921865	0.0343489	TRUE	non_coding_transcript_exon_variant	-	n.470A>G	transcribed_processed_pseudogene	LDHAP4	lactate dehydrogenase A pseudogene 4	rs879224629	-	97.0187	97.0187	100	1	-	0.625	NA	-	-	C	-	ENSG00000214110
SEMA3A:chr7:83968975	0.0344008	TRUE	intron_variant	-	c.1718-5628A>G	protein_coding	SEMA3A	semaphorin 3A	-	-	3.27125	5.234	8.33	0.625	-	0.375	NA	-	-	T	AluSx1	ENSG00000075213
SEMA3A:chr7:84020264	0.0344721	TRUE	intron_variant	-	c.668-5913A>G	protein_coding	SEMA3A	semaphorin 3A	-	-	5.00222	9.004	20	0.555556	-	0.444444	NA	-	-	T	AluSx	ENSG00000075213
AS3MT:chr10:102900897	0.0345199	TRUE	3_prime_UTR_variant	-	c.*197A>G	protein_coding	AS3MT	arsenite methyltransferase	-	-	32.3457	37.7367	50	0.857143	-	0.428571	NA	-	-	A	AluSx	ENSG00000214435
LZIC:chr1:9928751	0.0346256	TRUE	3_prime_UTR_variant	-	c.*1648A>G	protein_coding	LZIC	leucine zipper and CTNNBIP1 domain containing	rs149715018	-	39.8433	39.8433	66.67	1	-	0.333333	0.0613	AFR	-	C	AluSp	ENSG00000162441
H2AZ2:chr7:44833507	0.034959	TRUE	3_prime_UTR_variant	-	c.*994A>G	protein_coding	H2AZ2	H2A histone family member V	-	-	49.9425	49.9425	80	1	-	0.625	NA	-	-	T	AluY	ENSG00000105968
MRO:chr18:50803341	0.0350448	TRUE	intron_variant	-	c.471+1813A>G	protein_coding	MRO	maestro	-	-	8.40286	11.764	25	0.714286	-	0.285714	NA	-	-	T	AluJo	ENSG00000134042
SLC35E2B:chr1:1663595	0.0356408	TRUE	3_prime_UTR_variant	-	c.*2187A>G	protein_coding	SLC35E2B	solute carrier family 35 member E2B	-	-	2.67375	4.278	5.71	0.625	-	0.375	NA	-	-	T	AluSg	ENSG00000189339
MDM4:chr1:204556538	0.0360278	TRUE	3_prime_UTR_variant	-	c.*6856A>G	protein_coding	MDM4	MDM4, p53 regulator	-	-	23.6887	23.6887	41.67	1	-	0.125	NA	-	-	A	AluJb	ENSG00000198625
SLC35E3:chr12:68766366	0.0361831	TRUE	3_prime_UTR_variant	-	c.*1476A>G	protein_coding	SLC35E3	solute carrier family 35 member E3	-	-	48.5417	48.5417	64.29	1	-	0.666667	NA	-	-	A	AluSp	ENSG00000175782
SLC25A15:chr13:40811369	0.0362902	TRUE	3_prime_UTR_variant	-	c.*1702A>G	protein_coding	SLC25A15	solute carrier family 25 member 15	-	-	48.9575	48.9575	70	1	-	0.25	NA	-	-	a	AluSg	ENSG00000102743
AC013394.1:chr15:92889277	0.0364737	TRUE	intron_variant	-	c.-140-2727A>G	protein_coding	AC013394.1	novel protein	rs943001404	-	12.1843	17.058	28.57	0.714286	-	0.285714	NA	-	-	A	AluSx3	ENSG00000279765
HILPDA:chr7:128457760	0.0364743	TRUE	3_prime_UTR_variant	-	c.*300A>G	protein_coding	HILPDA	hypoxia inducible lipid droplet associated	rs996003618	-	1.90091	2.61375	7.94	0.727273	-	0.272727	NA	-	-	a	AluSx1	ENSG00000135245
DFFA:chr1:10461143	0.0365316	TRUE	3_prime_UTR_variant	-	c.*347A>G	protein_coding	DFFA	DNA fragmentation factor subunit alpha	rs1135131	-	28.0678	28.0678	41.18	1	-	0.111111	NA	-	-	T	AluY	ENSG00000160049
NR5A2:chr1:200135470	0.036819	TRUE	intron_variant	-	c.1378+14515A>G	protein_coding	NR5A2	nuclear receptor subfamily 5 group A member 2	rs967345185	-	16.388	16.388	33.33	1	-	0	NA	-	-	A	AluSx	ENSG00000116833
TAB3:chrX:30834705	0.0369771	TRUE	intron_variant	-	c.1889-553A>G	protein_coding	TAB3	TGF-beta activated kinase 1 (MAP3K7) binding protein 3	-	-	44.4412	44.4412	80	1	-	0.5	NA	-	-	T	AluJr	ENSG00000157625
MAVS:chr20:3869867	0.0372797	TRUE	3_prime_UTR_variant	-	c.*3720A>G	protein_coding	MAVS	mitochondrial antiviral signaling protein	rs1137154	-	20.055	20.055	33.33	1	-	0	NA	-	-	A	AluSx1	ENSG00000088888
TBC1D20:chr20:436968	0.0373152	TRUE	3_prime_UTR_variant	-	c.*1618A>G	protein_coding	TBC1D20	TBC1 domain family member 20	rs6052005	-	53.3478	68.59	100	0.777778	-	0.777778	0.7386	EUR	-	C	AluSx1	ENSG00000125875
CPM:chr12:68851430	0.0373238	TRUE	3_prime_UTR_variant	-	c.*5007A>G	protein_coding	CPM	carboxypeptidase M	-	-	2.783	4.63833	9.52	0.6	-	0.4	NA	-	-	T	AluSc8	ENSG00000135678
TCTA:chr3:49415288	0.0373949	TRUE	3_prime_UTR_variant	-	c.*426A>G	protein_coding	TCTA	T cell leukemia translocation altered	-	-	4.84	7.26	12.5	0.666667	-	0.333333	NA	-	-	A	AluSg	ENSG00000145022
RBM3:chrX:48577961	0.0374985	TRUE	3_prime_UTR_variant	-	c.*520A>G	protein_coding	RBM3	RNA binding motif protein 3	-	-	2.153	2.153	3.4	1	-	0	NA	-	-	A	AluSx	ENSG00000102317
CYP20A1:chr2:203303621	0.0375212	TRUE	3_prime_UTR_variant	-	c.*6713A>G	protein_coding	CYP20A1	cytochrome P450 family 20 subfamily A member 1	rs1233360513	-	15.7564	19.2578	33.33	0.818182	-	0.181818	NA	-	-	a	AluSq2	ENSG00000119004
VHL:chr3:10152258	0.0377924	TRUE	3_prime_UTR_variant	-	c.*2293A>G	protein_coding	VHL	von Hippel-Lindau tumor suppressor	-	-	2.35818	3.70571	5.88	0.636364	-	0.363636	NA	-	-	A	AluSx	ENSG00000134086
GNL3L:chrX:54563600	0.0378458	TRUE	3_prime_UTR_variant	-	c.*2998A>G	protein_coding	GNL3L	G protein nucleolar 3 like	-	-	34.2512	34.2512	80	1	-	0.125	NA	-	-	A	AluJb	ENSG00000130119
FTX:chrX:74266131	0.03827	TRUE	intron_variant,non_coding_transcript_variant	-	n.695+8211A>G	lncRNA	FTX	FTX transcript, XIST regulator	-	-	14.806	14.806	28.57	1	-	0	NA	-	-	T	AluJb	ENSG00000230590
WASH9P:chr1:186365	0.038342	FALSE	non_coding_transcript_exon_variant	-	n.1146A>G	unprocessed_pseudogene	WASH9P	WAS protein family homolog 9, pseudogene	rs1425685388	-	31.2622	35.17	69.23	0.888889	-	0.222222	NA	-	-	.	-	ENSG00000279457
MRI1:chr19:13773925	0.0383532	TRUE	3_prime_UTR_variant	-	c.*1644A>G	protein_coding	MRI1	methylthioribose-1-phosphate isomerase 1	rs1128033	-	32.8586	32.8586	44.44	1	-	0.142857	NA	-	-	A	AluSx1	ENSG00000037757
VHL:chr3:10152689	0.0388445	TRUE	3_prime_UTR_variant	-	c.*2724A>G	protein_coding	VHL	von Hippel-Lindau tumor suppressor	-	-	11.259	12.51	30	0.9	-	0.1	NA	-	-	A	AluSc8	ENSG00000134086
OPA3:chr19:45549673	0.0389073	TRUE	intron_variant	-	c.143-20217A>G	protein_coding	OPA3	OPA3, outer mitochondrial membrane lipid metabolism regulator	-	-	12.93	14.223	40	0.909091	-	0.0909091	NA	-	-	T	AluSz6	ENSG00000125741
MEG8:chr14:100960067	0.03895	TRUE	non_coding_transcript_exon_variant	-	n.313A>G	lncRNA	MEG8	maternally expressed 8, small nucleolar RNA host gene	-	-	6.76375	10.822	20	0.625	-	0.375	NA	-	-	A	AluSp	ENSG00000225746
SLC20A2:chr8:42531947	0.0389787	TRUE	intron_variant	-	c.-265+9874A>G	protein_coding	SLC20A2	solute carrier family 20 member 2	-	-	4.29222	7.726	12.5	0.555556	-	0.444444	NA	-	-	T	AluSc8	ENSG00000168575
MRPS16:chr10:73249047	0.0391113	TRUE	3_prime_UTR_variant	-	c.*1805A>G	protein_coding	MRPS16	mitochondrial ribosomal protein S16	rs1133544	-	2.51364	3.07222	6.67	0.818182	-	0.181818	NA	-	-	T	AluJr	ENSG00000182180
GATD1:chr11:769403	0.0391369	TRUE	3_prime_UTR_variant	-	c.*1494A>G	protein_coding	GATD1	glutamine amidotransferase like class 1 domain containing 1	rs901335663	-	58.8387	58.8387	76.47	1	-	0.375	NA	-	-	C	AluSq2	ENSG00000177225
AC087721.2:chr15:41302238	0.0392158	TRUE	intron_variant	-	c.-803+16138A>G	protein_coding	AC087721.2	novel protein	rs1008105422	-	13.124	16.405	37.5	0.8	-	0.2	NA	-	-	A	AluSc	ENSG00000285920
CYP20A1:chr2:203298581	0.0392516	TRUE	3_prime_UTR_variant	-	c.*1673A>G	protein_coding	CYP20A1	cytochrome P450 family 20 subfamily A member 1	-	-	31.8178	31.8178	42.86	1	-	0.111111	NA	-	-	A	AluSz	ENSG00000119004
NEAT1:chr11:65442678	0.0394833	TRUE	non_coding_transcript_exon_variant	-	n.19881A>G	lncRNA	NEAT1	nuclear paraspeckle assembly transcript 1	-	-	18.1363	18.1363	30.3	1	-	0	NA	-	-	A	AluSx4	ENSG00000245532
WSB1:chr17:27312856	0.0396146	TRUE	3_prime_UTR_variant	-	c.*487A>G	protein_coding	WSB1	WD repeat and SOCS box containing 1	rs1212656031	-	0.968182	1.52143	2.53	0.636364	-	0.363636	NA	-	-	A	AluSx	ENSG00000109046
AC013394.1:chr15:92889425	0.0396258	TRUE	intron_variant	-	c.-140-2579A>G	protein_coding	AC013394.1	novel protein	-	-	6.49	9.735	11.76	0.666667	-	0.333333	NA	-	-	a	AluSx3	ENSG00000279765
ANAPC16:chr10:72220261	0.0403521	TRUE	5_prime_UTR_variant	-	c.-146A>G	protein_coding	ANAPC16	anaphase promoting complex subunit 16	rs1405210641	-	22.5182	22.5182	37.04	1	-	0	NA	-	-	A	AluSp	ENSG00000166295
CFLAR:chr2:201164010	0.040373	TRUE	3_prime_UTR_variant	-	c.*37A>G	protein_coding	CFLAR	CASP8 and FADD like apoptosis regulator	rs1138209	-	19.044	21.16	33.33	0.9	-	0.1	NA	-	-	A	AluSx1	ENSG00000003402
CLPX:chr15:65150240	0.0404605	TRUE	3_prime_UTR_variant	-	c.*583A>G	protein_coding	CLPX	caseinolytic mitochondrial matrix peptidase chaperone subunit	rs1470725297	-	16.5275	22.0367	40	0.75	-	0.25	NA	-	-	t	AluSg4	ENSG00000166855
SMIM14:chr4:39548944	0.040506	TRUE	3_prime_UTR_variant	-	c.*3182A>G	protein_coding	SMIM14	small integral membrane protein 14	-	-	77.5922	77.5922	100	1	-	0.111111	NA	-	-	T	AluSx1	ENSG00000163683
GNL3L:chrX:54562750	0.0405827	TRUE	3_prime_UTR_variant	-	c.*2148A>G	protein_coding	GNL3L	G protein nucleolar 3 like	-	-	31.672	35.1911	66.67	0.9	-	0.3	NA	-	-	A	AluSx	ENSG00000130119
DEGS1:chr1:224192776	0.0408618	TRUE	3_prime_UTR_variant	-	c.*298A>G	protein_coding	DEGS1	delta 4-desaturase, sphingolipid 1	rs1060386	-	65.76	65.76	100	1	-	0.875	0.3681	EAS	-	G	AluSx	ENSG00000143753
MAGT1:chrX:77828120	0.0409907	TRUE	3_prime_UTR_variant	-	c.*1100A>G	protein_coding	MAGT1	magnesium transporter 1	rs1206292765	-	17.7789	17.7789	30.43	1	-	0	NA	-	-	T	AluSz6	ENSG00000102158
BPNT1:chr1:220058113	0.0412279	TRUE	3_prime_UTR_variant	-	c.*731A>G	protein_coding	BPNT1	3'(2'), 5'-bisphosphate nucleotidase 1	rs967028299	-	17.102	17.102	40	1	-	0	NA	-	-	T	AluY	ENSG00000162813
RPL37A:chr2:216502070	0.0414943	TRUE	3_prime_UTR_variant	-	c.*666A>G	protein_coding	RPL37A	ribosomal protein L37a	-	-	4.25182	9.354	13.33	0.454545	-	0.545455	NA	-	-	A	AluSz6	ENSG00000197756
AC010655.2:chr7:128465130	0.0416531	TRUE	intron_variant,non_coding_transcript_variant	-	n.187-1433A>G	lncRNA	AC010655.2	novel transcript	-	-	24.697	27.4411	52.94	0.9	-	0.3	NA	-	-	a	AluSx	ENSG00000240758
PARVA:chr11:12534061	0.0416791	TRUE	3_prime_UTR_variant	-	c.*6136A>G	protein_coding	PARVA	parvin alpha	rs7104689	-	86.19	86.19	100	1	-	0.833333	0.8472	AFR	-	G	AluSc8	ENSG00000197702
MRPS10:chr6:42207466	0.0417458	TRUE	3_prime_UTR_variant	-	c.*823A>G	protein_coding	MRPS10	mitochondrial ribosomal protein S10	-	-	3.39818	7.476	12.5	0.454545	-	0.545455	NA	-	-	T	AluSc	ENSG00000048544
AC010655.2:chr7:128465089	0.0417608	TRUE	intron_variant,non_coding_transcript_variant	-	n.187-1474A>G	lncRNA	AC010655.2	novel transcript	-	-	45.2022	58.1171	71.43	0.777778	-	0.555556	NA	-	-	a	AluSx	ENSG00000240758
RPL37A:chr2:216502145	0.0417689	TRUE	3_prime_UTR_variant	-	c.*741A>G	protein_coding	RPL37A	ribosomal protein L37a	-	-	16.0418	17.646	26.67	0.909091	-	0.0909091	NA	-	-	A	AluSz6	ENSG00000197756
PTPN14:chr1:214350556	0.0417982	TRUE	3_prime_UTR_variant	-	c.*7366A>G	protein_coding	PTPN14	protein tyrosine phosphatase, non-receptor type 14	-	-	14.373	20.5329	33.33	0.7	-	0.3	NA	-	-	T	AluSx	ENSG00000152104
XIAP:chrX:123913015	0.0419227	TRUE	3_prime_UTR_variant	-	c.*5834A>G	protein_coding	XIAP	X-linked inhibitor of apoptosis	rs989856897	-	8.49	13.584	23.08	0.625	-	0.375	0.0001094	gnomAD_SAS	-	A	AluSx	ENSG00000101966
SMIM14:chr4:39550402	0.042066	TRUE	3_prime_UTR_variant	-	c.*1724A>G	protein_coding	SMIM14	small integral membrane protein 14	-	-	3.78727	5.95143	15.38	0.636364	-	0.363636	NA	-	-	C	AluSx	ENSG00000163683
FAM126B:chr2:200977703	0.0420666	TRUE	3_prime_UTR_variant	-	c.*3567A>G	protein_coding	FAM126B	family with sequence similarity 126 member B	-	-	9.9525	13.27	20	0.75	-	0.25	NA	-	-	T	AluJb	ENSG00000155744
PSMB2:chr1:35602151	0.0428164	TRUE	3_prime_UTR_variant	-	c.*1116A>G	protein_coding	PSMB2	proteasome subunit beta 2	-	-	10.647	11.83	23.08	0.9	-	0.1	NA	-	-	T	AluJb	ENSG00000126067
MAVS:chr20:3870906	0.0429466	TRUE	3_prime_UTR_variant	-	c.*4759A>G	protein_coding	MAVS	mitochondrial antiviral signaling protein	-	-	3.18455	7.006	10.53	0.454545	-	0.545455	NA	-	-	A	AluSx1	ENSG00000088888
LINC00963:chr9:129504345	0.0432544	TRUE	non_coding_transcript_exon_variant	-	n.1223A>G	lncRNA	LINC00963	long intergenic non-protein coding RNA 963	-	-	6.968	9.95429	14.29	0.7	-	0.3	NA	-	-	A	AluSx	ENSG00000204054
MAP3K5:chr6:136663778	0.0433287	TRUE	intron_variant	-	c.1367-4400A>G	protein_coding	MAP3K5	mitogen-activated protein kinase kinase kinase 5	-	-	13.065	15.678	25	0.833333	-	0.166667	NA	-	-	T	AluSz	ENSG00000197442
RPL7L1:chr6:42886895	0.0433889	TRUE	3_prime_UTR_variant	-	c.*431A>G	protein_coding	RPL7L1	ribosomal protein L7 like 1	rs1159094648	-	2.94909	3.60444	8.57	0.818182	-	0.181818	NA	-	-	-	AluSc	ENSG00000146223
RPL7L1:chr6:42889264	0.0434717	TRUE	3_prime_UTR_variant	-	c.*2800A>G	protein_coding	RPL7L1	ribosomal protein L7 like 1	-	-	0.869091	1.59333	3.03	0.545455	-	0.454545	NA	-	-	A	AluSp	ENSG00000146223
FKBP5:chr6:35580742	0.0436251	TRUE	intron_variant	-	c.841-521A>G	protein_coding	FKBP5	FK506 binding protein 5	-	-	61.2886	71.5033	91.67	0.857143	-	0.428571	NA	-	-	T	AluSx3	ENSG00000096060
TRIM56:chr7:101091607	0.043651	TRUE	3_prime_UTR_variant	-	c.*2027A>G	protein_coding	TRIM56	tripartite motif containing 56	-	-	37.8682	37.8682	52.63	1	-	0.363636	NA	-	-	A	AluSq2	ENSG00000169871
AKAP9:chr7:92091527	0.0436625	TRUE	intron_variant	-	c.9359-1570A>G	protein_coding	AKAP9	A-kinase anchoring protein 9	-	-	16.0671	18.745	50	0.857143	-	0.285714	NA	-	-	A	AluSg	ENSG00000127914
DFFA:chr1:10457243	0.0437973	TRUE	3_prime_UTR_variant	-	c.*4247A>G	protein_coding	DFFA	DNA fragmentation factor subunit alpha	rs1257163679	-	7.231	14.462	20	0.5	-	0.5	NA	-	-	T	AluJr4	ENSG00000160049
PSME4:chr2:53870465	0.0438019	TRUE	intron_variant	-	c.5101-927A>G	protein_coding	PSME4	proteasome activator subunit 4	-	-	11.323	14.1538	20	0.8	-	0.2	NA	-	-	t	AluY	ENSG00000068878
CFLAR:chr2:201167384	0.0438179	TRUE	3_prime_UTR_variant	-	c.*3411A>G	protein_coding	CFLAR	CASP8 and FADD like apoptosis regulator	-	-	6.40818	7.049	16.67	0.909091	-	0.0909091	NA	-	-	A	AluJo	ENSG00000003402
C11orf58:chr11:16756904	0.0438227	TRUE	3_prime_UTR_variant	-	c.*1800A>G	protein_coding	C11orf58	chromosome 11 open reading frame 58	rs1037632154	-	20.9033	20.9033	40	1	-	0	NA	-	-	a	AluSp	ENSG00000110696
MDM2:chr12:68843233	0.0441632	TRUE	3_prime_UTR_variant	-	c.*3384A>G	protein_coding	MDM2	MDM2 proto-oncogene	rs1293612398	-	24.4833	27.5437	46.67	0.888889	-	0.222222	NA	-	-	A	-	ENSG00000135679
OPA3:chr19:45549913	0.0443159	TRUE	intron_variant	-	c.143-20457A>G	protein_coding	OPA3	OPA3, outer mitochondrial membrane lipid metabolism regulator	-	-	15.278	21.8257	42.86	0.7	-	0.4	NA	-	-	T	AluSx1	ENSG00000125741
DFFA:chr1:10457995	0.0444671	TRUE	3_prime_UTR_variant	-	c.*3495A>G	protein_coding	DFFA	DNA fragmentation factor subunit alpha	-	-	6.16625	9.866	15.38	0.625	-	0.375	NA	-	-	T	AluJr	ENSG00000160049
HOOK3:chr8:43021433	0.0444782	TRUE	3_prime_UTR_variant	-	c.*2935A>G	protein_coding	HOOK3	hook microtubule tethering protein 3	-	-	24.7811	24.7811	66.67	1	-	0.111111	NA	-	-	A	AluSg	ENSG00000168172
SNRPD3:chr22:24574597	0.044958	TRUE	3_prime_UTR_variant	-	c.*2620A>G	protein_coding	SNRPD3	small nuclear ribonucleoprotein D3 polypeptide	rs556988991	-	53.747	53.747	75	1	-	0.3	0.001	EAS	-	A	AluJb	ENSG00000100028
CRCP:chr7:66154305	0.0451309	TRUE	3_prime_UTR_variant	-	c.*1948A>G	protein_coding	CRCP	CGRP receptor component	rs1129546	-	22.4345	22.4345	41.67	1	-	0.0909091	NA	-	-	A	AluSz6	ENSG00000241258
RPL7L1:chr6:42886842	0.045148	TRUE	3_prime_UTR_variant	-	c.*378A>G	protein_coding	RPL7L1	ribosomal protein L7 like 1	-	-	2.50818	3.06556	8.57	0.818182	-	0.181818	NA	-	-	-	AluSc	ENSG00000146223
CCNYL1:chr2:207755025	0.0452359	TRUE	3_prime_UTR_variant	-	c.*1327A>G	protein_coding	CCNYL1	cyclin Y like 1	rs1180841782	-	56.2987	56.2987	80	1	-	0.25	NA	-	-	A	AluJo	ENSG00000163249
VEZF1:chr17:57972468	0.0455367	TRUE	3_prime_UTR_variant	-	c.*2005A>G	protein_coding	VEZF1	vascular endothelial zinc finger 1	rs11839	-	6.18444	11.132	18.75	0.555556	-	0.444444	NA	-	-	T	-	ENSG00000136451
VPS41:chr7:38724838	0.0455518	TRUE	3_prime_UTR_variant	-	c.*1408A>G	protein_coding	VPS41	VPS41, HOPS complex subunit	-	-	3.56818	5.60714	12.5	0.636364	-	0.363636	NA	-	-	T	AluSp	ENSG00000006715
GNL3L:chrX:54562673	0.0458284	TRUE	3_prime_UTR_variant	-	c.*2071A>G	protein_coding	GNL3L	G protein nucleolar 3 like	-	-	28.5467	28.5467	42.86	1	-	0.111111	NA	-	-	A	AluSx	ENSG00000130119
ZDHHC20:chr13:21374485	0.045835	TRUE	3_prime_UTR_variant	-	c.*2211A>G	protein_coding	ZDHHC20	zinc finger DHHC-type containing 20	-	-	4.64333	8.358	13.04	0.555556	-	0.444444	NA	-	-	T	AluSx	ENSG00000180776
POLR2D:chr2:127845513	0.045879	TRUE	3_prime_UTR_variant	-	c.*2594A>G	protein_coding	POLR2D	RNA polymerase II subunit D	-	-	14.7355	20.2613	40	0.727273	-	0.272727	NA	-	-	T	AluSp	ENSG00000144231
RPS19:chr19:41872804	0.0459952	TRUE	3_prime_UTR_variant	-	c.*1427A>G	protein_coding	RPS19	ribosomal protein S19	rs3180176	-	11.98	13.178	19.57	0.909091	-	0.0909091	NA	-	-	A	AluSp	ENSG00000105372
RHBDD2:chr7:75883328	0.0463348	TRUE	intron_variant	-	c.587-370A>G	protein_coding	RHBDD2	rhomboid domain containing 2	-	-	79.88	79.88	100	1	-	0.2	NA	-	-	A	AluSx4	ENSG00000005486
AC087721.2:chr15:41298775	0.0464707	TRUE	intron_variant	-	c.-803+12675A>G	protein_coding	AC087721.2	novel protein	-	-	4.939	8.23167	11.76	0.6	-	0.4	NA	-	-	A	AluSx1	ENSG00000285920
AP3S2:chr15:89832556	0.0466085	TRUE	3_prime_UTR_variant	-	c.*2959A>G	protein_coding	AP3S2	adaptor related protein complex 3 subunit sigma 2	-	-	57.238	57.238	83.33	1	-	0.2	NA	-	-	T	AluY	ENSG00000157823
KLHL8:chr4:87161300	0.0468554	TRUE	3_prime_UTR_variant	-	c.*2219A>G	protein_coding	KLHL8	kelch like family member 8	rs3209390	-	32.8027	72.166	100	0.454545	-	0.727273	0.4593	EAS	-	T	AluSq2	ENSG00000145332
RPL7L1:chr6:42887387	0.047356	TRUE	3_prime_UTR_variant	-	c.*923A>G	protein_coding	RPL7L1	ribosomal protein L7 like 1	-	-	1.21545	1.91	4.55	0.636364	-	0.363636	NA	-	-	-	AluSp	ENSG00000146223
EMP2:chr16:10531548	0.0474926	TRUE	3_prime_UTR_variant	-	c.*1357A>G	protein_coding	EMP2	epithelial membrane protein 2	-	-	3.56545	6.53667	11.76	0.545455	-	0.454545	NA	-	-	T	AluSx	ENSG00000213853
OGA:chr10:101790365	0.0475921	TRUE	intron_variant	-	c.2454+531A>G	protein_coding	OGA	O-GlcNAcase	-	-	56.5	56.5	80	1	-	0.2	NA	-	-	T	AluSx1	ENSG00000198408
IL6ST:chr5:55945747	0.0476789	TRUE	intron_variant	-	c.1937+1746A>G	protein_coding	IL6ST	interleukin 6 signal transducer	-	-	11.6167	11.6167	16.67	1	-	0	NA	-	-	T	AluSc8	ENSG00000134352
GRAMD1B:chr11:123554638	0.0477693	TRUE	intron_variant	-	c.24-22729A>G	protein_coding	GRAMD1B	GRAM domain containing 1B	-	-	8.32875	11.105	18.75	0.75	-	0.25	NA	-	-	A	AluJo	ENSG00000023171
SMIM14:chr4:39547968	0.0478285	TRUE	3_prime_UTR_variant	-	c.*4158A>G	protein_coding	SMIM14	small integral membrane protein 14	-	-	1.03364	2.274	3.33	0.454545	-	0.545455	NA	-	-	T	AluSp	ENSG00000163683
SORBS2:chr4:185771223	0.0480512	TRUE	intron_variant	-	c.-41+4004A>G	protein_coding	SORBS2	sorbin and SH3 domain containing 2	-	-	4.24778	7.646	13.64	0.555556	-	0.444444	NA	-	-	T	AluSq2	ENSG00000154556
FKBP11:chr12:48923107	0.0481203	TRUE	intron_variant	-	c.388+675A>G	protein_coding	FKBP11	FK506 binding protein 11	-	-	5.879	7.34875	18.18	0.8	-	0.2	NA	-	-	t	AluSp	ENSG00000134285
SLC25A3:chr12:98597676	0.0481603	TRUE	intron_variant	-	c.283-180A>G	protein_coding	SLC25A3	solute carrier family 25 member 3	rs1163078159	-	45.9583	45.9583	73.33	1	-	0.333333	NA	-	-	A	AluSx	ENSG00000075415
PLBD2:chr12:113391149	0.0481617	TRUE	3_prime_UTR_variant	-	c.*2523A>G	protein_coding	PLBD2	phospholipase B domain containing 2	-	-	14.878	14.878	23.53	1	-	0	NA	-	-	A	-	ENSG00000151176
LDHAP4:chr9:14922222	0.0482435	FALSE	non_coding_transcript_exon_variant	-	n.113A>G	transcribed_processed_pseudogene	LDHAP4	lactate dehydrogenase A pseudogene 4	rs549705530	-	97.7856	97.7856	100	1	-	0.666667	0.001	SAS	-	t	-	ENSG00000214110
PRKAR2A:chr3:48750282	0.0483862	TRUE	3_prime_UTR_variant	-	c.*1303A>G	protein_coding	PRKAR2A	protein kinase cAMP-dependent type II regulatory subunit alpha	-	-	9.27455	11.3356	30	0.818182	-	0.181818	NA	-	-	t	AluSp	ENSG00000114302
SLC35E1:chr19:16551893	0.0483964	TRUE	3_prime_UTR_variant	-	c.*1786A>G	protein_coding	SLC35E1	solute carrier family 35 member E1	-	-	9.03091	9.934	15.25	0.909091	-	0.0909091	NA	-	-	T	AluSz	ENSG00000127526
DDX19A:chr16:70373115	0.0484477	TRUE	3_prime_UTR_variant	-	c.*1129A>G	protein_coding	DDX19A	DEAD-box helicase 19A	-	-	3.08455	3.77	6.45	0.818182	-	0.181818	NA	-	-	A	AluJb	ENSG00000168872
PHAX:chr5:126625517	0.0484524	TRUE	3_prime_UTR_variant	-	c.*673A>G	protein_coding	PHAX	phosphorylated adaptor for RNA export	-	-	9.85727	12.0478	20	0.818182	-	0.181818	NA	-	-	A	AluSz	ENSG00000164902
GPC6:chr13:93591370	0.0485202	TRUE	intron_variant	-	c.319+45949A>G	protein_coding	GPC6	glypican 6	rs1225715141	-	12.305	13.6722	25.32	0.9	-	0.1	NA	-	-	A	AluY	ENSG00000183098
PCBD2:chr5:134927341	0.0486071	FALSE	intron_variant	-	c.216+16875A>G	protein_coding	PCBD2	pterin-4 alpha-carbinolamine dehydratase 2	rs5000951	-	98.7482	98.7482	100	1	-	0.727273	NA	-	-	-	-	ENSG00000132570
ANAPC16:chr10:72235305	0.0486234	TRUE	3_prime_UTR_variant	-	c.*2189A>G	protein_coding	ANAPC16	anaphase promoting complex subunit 16	-	-	40.7518	40.7518	72.73	1	-	0.363636	NA	-	-	A	AluSq	ENSG00000166295
ZDHHC20:chr13:21374437	0.0487141	TRUE	3_prime_UTR_variant	-	c.*2259A>G	protein_coding	ZDHHC20	zinc finger DHHC-type containing 20	COSV57183569	-	19.9867	19.9867	29.73	1	-	0	NA	-	-	T	AluSx	ENSG00000180776
SEMA3A:chr7:83969024	0.0487953	TRUE	intron_variant	-	c.1718-5677A>G	protein_coding	SEMA3A	semaphorin 3A	-	-	4.98	7.968	12.5	0.625	-	0.375	NA	-	-	T	AluSx1	ENSG00000075213
ARL10:chr5:176376281	0.0489526	TRUE	3_prime_UTR_variant	-	c.*4386A>G	protein_coding	ARL10	ADP ribosylation factor like GTPase 10	-	-	35.8025	35.8025	50	1	-	0.375	NA	-	-	A	AluSc8	ENSG00000175414
AS3MT:chr10:102900922	0.0490016	TRUE	3_prime_UTR_variant	-	c.*222A>G	protein_coding	AS3MT	arsenite methyltransferase	-	-	34.1737	34.1737	47.06	1	-	0.375	NA	-	-	A	AluSx	ENSG00000214435
FAM126B:chr2:200978742	0.0491935	TRUE	3_prime_UTR_variant	-	c.*2528A>G	protein_coding	FAM126B	family with sequence similarity 126 member B	rs866799985	-	4.67636	8.57333	22.22	0.545455	-	0.454545	NA	-	-	T	AluSx3	ENSG00000155744
AC118281.1:chr4:1394795	0.0493185	TRUE	missense_variant	p.H95R	c.284A>G	protein_coding	AC118281.1	NA	rs9328733	tolerated_low_confidence	90	90	100	1	benign	0.857143	0.9501	AFR	-	-	-	ENSG00000288380
ARSD:chrX:2906210	0.0493469	TRUE	3_prime_UTR_variant	-	c.*1061A>G	protein_coding	ARSD	arylsulfatase D	-	-	17.317	19.2411	35.71	0.9	-	0.1	NA	-	-	T	AluJb	ENSG00000006756
TMEM165:chr4:55412229	0.0493861	TRUE	intron_variant	-	c.433+390A>G	protein_coding	TMEM165	transmembrane protein 165	-	-	41.41	41.41	65	1	-	0.2	NA	-	-	A	AluSg	ENSG00000134851
LZIC:chr1:9927893	0.0499577	TRUE	3_prime_UTR_variant	-	c.*2506A>G	protein_coding	LZIC	leucine zipper and CTNNBIP1 domain containing	-	-	18.272	20.3022	46.15	0.9	-	0.2	NA	-	-	T	AluSx3	ENSG00000162441

## Sheet: Supplymentary Table 3
Supplementary Table 3. Differential A-to-I RNA editing sites between PCOS and Control in dataset PRJNA762274.
ID	p.GLM	known_site	Consequence	AAchange	NTchange	BIOTYPE	SYMBOL	description	Existing_variation	SIFT	Mean_rate	Mean_PRErate	Max_rate	Prevalence	PolyPhen	DNA_variant_p	MAX_AF	MAX_AF_POPS	CLIN_SIG	AA	Repeat	ensembl_gene_id
TPM4:chr19:16083257	4.83671e-06	TRUE	intron_variant	-	c.374+1211A>G	protein_coding	TPM4	tropomyosin 4	rs1045215576	-	24.03	24.03	42.86	1	-	0.333333	NA	-	-	A	AluSx1	ENSG00000167460
FCF1:chr14:74736154	1.94435e-05	TRUE	3_prime_UTR_variant	-	c.*1224A>G	protein_coding	FCF1	FCF1, rRNA-processing protein	-	-	13.3175	15.22	23.81	0.875	-	0.125	NA	-	-	A	AluSx	ENSG00000119616
STX2:chr12:130802336	4.66584e-05	TRUE	intron_variant	-	c.464-848A>G	protein_coding	STX2	syntaxin 2	-	-	57.7371	57.7371	85.71	1	-	0.285714	NA	-	-	T	AluSz	ENSG00000111450
AC013394.1:chr15:92889425	8.66052e-05	TRUE	intron_variant	-	c.-140-2579A>G	protein_coding	AC013394.1	novel protein	-	-	17.926	22.4075	60	0.8	-	0.2	NA	-	-	a	AluSx3	ENSG00000279765
IL17RA:chr22:17110778	0.000129595	TRUE	3_prime_UTR_variant	-	c.*958A>G	protein_coding	IL17RA	interleukin 17 receptor A	-	-	11.5283	17.2925	20	0.666667	-	0.333333	NA	-	-	A	AluJo	ENSG00000177663
ECE1:chr1:21219296	0.000194604	FALSE	3_prime_UTR_variant	-	c.*659A>G	protein_coding	ECE1	endothelin converting enzyme 1	-	-	0.86625	1.7325	2.44	0.5	-	0.5	NA	-	-	T	-	ENSG00000117298
SSH1:chr12:108786648	0.000219954	TRUE	3_prime_UTR_variant	-	c.*1340A>G	protein_coding	SSH1	slingshot protein phosphatase 1	-	-	7.97714	13.96	20	0.571429	-	0.428571	NA	-	-	T	AluJb	ENSG00000084112
STK25:chr2:241498309	0.000263899	FALSE	missense_variant	p.T320A	c.958A>G	protein_coding	STK25	serine/threonine kinase 25	-	tolerated	1.62	2.592	3.57	0.625	benign	0.375	NA	-	-	T	-	ENSG00000115694
POGZ:chr1:151455942	0.000294757	TRUE	intron_variant	-	c.-2+3210A>G	protein_coding	POGZ	pogo transposable element derived with ZNF domain	COSV55041074	-	26.04	32.55	38.89	0.8	-	0.2	NA	-	-	T	FLAM_C	ENSG00000143442
AFF4:chr5:132921646	0.000308729	TRUE	intron_variant	-	c.1050+5475A>G	protein_coding	AFF4	AF4/FMR2 family member 4	-	-	9.0675	9.0675	20	1	-	0	NA	-	-	T	AluSp	ENSG00000072364
GATD1:chr11:768160	0.000469163	TRUE	3_prime_UTR_variant	-	c.*2737A>G	protein_coding	GATD1	glutamine amidotransferase like class 1 domain containing 1	rs1033705804	-	6.29857	11.0225	16.67	0.571429	-	0.428571	NA	-	-	T	MLT1A0	ENSG00000177225
SCARB1:chr12:124783357	0.000657793	TRUE	intron_variant	-	c.1402-546A>G	protein_coding	SCARB1	scavenger receptor class B member 1	-	-	47.9175	47.9175	66.67	1	-	0	NA	-	-	T	AluJr	ENSG00000073060
UBXN2A:chr2:24000421	0.000732006	TRUE	3_prime_UTR_variant	-	c.*554A>G	protein_coding	UBXN2A	UBX domain protein 2A	rs1407473519	-	12.768	15.96	27.27	0.8	-	0.2	NA	-	-	A	AluSc	ENSG00000173960
MDM2:chr12:68843749	0.000947946	TRUE	3_prime_UTR_variant	-	c.*3900A>G	protein_coding	MDM2	MDM2 proto-oncogene	rs11556781	-	32.8143	32.8143	57.14	1	-	0.428571	NA	-	-	A	-	ENSG00000135679
EMP2:chr16:10531429	0.00112091	TRUE	3_prime_UTR_variant	-	c.*1476A>G	protein_coding	EMP2	epithelial membrane protein 2	-	-	2.225	4.45	7.41	0.5	-	0.5	NA	-	-	t	AluSx	ENSG00000213853
ELOVL5:chr6:53323762	0.00122594	TRUE	intron_variant	-	c.-9+25055A>G	protein_coding	ELOVL5	ELOVL fatty acid elongase 5	-	-	20.524	20.524	33.33	1	-	0	NA	-	-	T	AluSp	ENSG00000012660
FTX:chrX:74266484	0.00133671	TRUE	intron_variant,non_coding_transcript_variant	-	n.695+7858A>G	lncRNA	FTX	FTX transcript, XIST regulator	-	-	13.584	16.98	37.5	0.8	-	0.2	NA	-	-	T	AluJo	ENSG00000230590
TMEM59:chr1:54032252	0.00146364	FALSE	synonymous_variant	p.R290=	c.870A>G	protein_coding	TMEM59	transmembrane protein 59	-	-	12.3429	12.3429	18.18	1	-	0	NA	-	-	T	-	ENSG00000116209
SUPT6H:chr17:28667326	0.00148003	TRUE	intron_variant	-	c.-32+4984A>G	protein_coding	SUPT6H	SPT6 homolog, histone chaperone	-	-	17.356	21.695	50	0.8	-	0.4	NA	-	-	A	AluYj4	ENSG00000109111
RPL7L1:chr6:42889283	0.0016215	TRUE	3_prime_UTR_variant	-	c.*2819A>G	protein_coding	RPL7L1	ribosomal protein L7 like 1	rs897260466	-	7.55857	13.2275	18.18	0.571429	-	0.428571	NA	-	-	A	AluSp	ENSG00000146223
SEMA3A:chr7:83977833	0.00178478	FALSE	intron_variant	-	c.1653-637A>G	protein_coding	SEMA3A	semaphorin 3A	-	-	9.98571	13.98	20	0.714286	-	0.285714	NA	-	-	T	AluY	ENSG00000075213
DFFA:chr1:10461181	0.00193828	TRUE	3_prime_UTR_variant	-	c.*309A>G	protein_coding	DFFA	DNA fragmentation factor subunit alpha	rs1419125687	-	25.86	25.86	44.44	1	-	0.166667	NA	-	-	T	AluY	ENSG00000160049
MAVS:chr20:3868754	0.00301954	TRUE	3_prime_UTR_variant	-	c.*2607A>G	protein_coding	MAVS	mitochondrial antiviral signaling protein	-	-	17.778	22.2225	50	0.8	-	0.4	NA	-	-	A	AluSx4	ENSG00000088888
SUPT6H:chr17:28667323	0.00307597	TRUE	intron_variant	-	c.-32+4981A>G	protein_coding	SUPT6H	SPT6 homolog, histone chaperone	-	-	25.136	31.42	42.11	0.8	-	0.4	NA	-	-	A	AluYj4	ENSG00000109111
VHL:chr3:10153249	0.00315803	TRUE	3_prime_UTR_variant	-	c.*3284A>G	protein_coding	VHL	von Hippel-Lindau tumor suppressor	-	-	4.37625	5.835	8.7	0.75	-	0.25	NA	-	-	A	AluY	ENSG00000134086
CRCP:chr7:66153205	0.00329615	TRUE	3_prime_UTR_variant	-	c.*848A>G	protein_coding	CRCP	CGRP receptor component	-	-	6.74857	11.81	17.65	0.571429	-	0.428571	NA	-	-	A	AluSp	ENSG00000241258
URB1:chr21:32314336	0.00333984	TRUE	3_prime_UTR_variant	-	c.*582A>G	protein_coding	URB1	URB1 ribosome biogenesis homolog	-	-	6.51857	9.126	16.67	0.714286	-	0.285714	NA	-	-	C	AluSx	ENSG00000142207
IL6ST:chr5:55944904	0.00351068	FALSE	intron_variant	-	c.1938-2153A>G	protein_coding	IL6ST	interleukin 6 signal transducer	-	-	9.73625	12.9817	20	0.75	-	0.25	NA	-	-	-	-	ENSG00000134352
HIF1A:chr14:61742700	0.00358081	TRUE	intron_variant	-	c.2165+1512A>G	protein_coding	HIF1A	hypoxia inducible factor 1 subunit alpha	-	-	9.35333	11.224	22.22	0.833333	-	0.166667	NA	-	-	A	AluSq2	ENSG00000100644
SBF1:chr22:50454623	0.00361378	FALSE	synonymous_variant	p.P1644=	c.4932A>G	protein_coding	SBF1	SET binding factor 1	rs1253494486	-	18.95	18.95	27.27	1	-	0	2.993e-05	gnomAD_AMR	-	T	-	ENSG00000100241
POLR2D:chr2:127843852	0.00375694	TRUE	3_prime_UTR_variant	-	c.*4255A>G	protein_coding	POLR2D	RNA polymerase II subunit D	rs1558979107	-	11.2029	13.07	23.08	0.857143	-	0.142857	NA	-	-	t	AluJb	ENSG00000144231
LINC-PINT:chr7:131044739	0.00386941	TRUE	intron_variant,non_coding_transcript_variant	-	n.1655+7686A>G	lncRNA	LINC-PINT	long intergenic non-protein coding RNA, p53 induced transcript	-	-	21.5417	25.85	60	0.833333	-	0.166667	NA	-	-	T	AluY	ENSG00000231721
SLC35E2B:chr1:1663609	0.00421928	TRUE	3_prime_UTR_variant	-	c.*2173A>G	protein_coding	SLC35E2B	solute carrier family 35 member E2B	-	-	17.5467	21.056	33.33	0.833333	-	0.166667	NA	-	-	T	AluSg	ENSG00000189339
CYP20A1:chr2:203300799	0.00462615	TRUE	3_prime_UTR_variant	-	c.*3891A>G	protein_coding	CYP20A1	cytochrome P450 family 20 subfamily A member 1	rs1473055172	-	7.5	9	14.29	0.833333	-	0.166667	NA	-	-	A	AluSp	ENSG00000119004
NR5A2:chr1:200061041	0.00471451	TRUE	intron_variant	-	c.1110+12223A>G	protein_coding	NR5A2	nuclear receptor subfamily 5 group A member 2	-	-	22.3533	22.3533	44.44	1	-	0.166667	NA	-	-	A	AluSg4	ENSG00000116833
ANAPC16:chr10:72220174	0.00491664	TRUE	5_prime_UTR_variant	-	c.-233A>G	protein_coding	ANAPC16	anaphase promoting complex subunit 16	-	-	7.03429	9.848	16.67	0.714286	-	0.285714	NA	-	-	A	AluSp	ENSG00000166295
RPL7L1:chr6:42886873	0.00505163	TRUE	3_prime_UTR_variant	-	c.*409A>G	protein_coding	RPL7L1	ribosomal protein L7 like 1	rs1138999	-	9.18125	10.4929	18.52	0.875	-	0.125	NA	-	-	-	AluSc	ENSG00000146223
GLDN:chr15:51405525	0.00516762	TRUE	3_prime_UTR_variant	-	c.*771A>G	protein_coding	GLDN	gliomedin	COSV59093076	-	10.2557	14.358	20	0.714286	-	0.285714	NA	-	-	A	FLAM_C	ENSG00000186417
VHL:chr3:10153349	0.00521204	TRUE	3_prime_UTR_variant	-	c.*3384A>G	protein_coding	VHL	von Hippel-Lindau tumor suppressor	-	-	3.8725	5.16333	11.11	0.75	-	0.25	NA	-	-	A	AluSq2	ENSG00000134086
LIMD1:chr3:45680999	0.00542739	TRUE	3_prime_UTR_variant	-	c.*3940A>G	protein_coding	LIMD1	LIM domains containing 1	-	-	10.8571	15.2	25	0.714286	-	0.285714	NA	-	-	A	AluSz	ENSG00000144791
EEF2:chr19:3977519	0.00574516	FALSE	missense_variant	p.Q720R	c.2159A>G	protein_coding	EEF2	eukaryotic translation elongation factor 2	-	deleterious	1.38625	1.84833	4.08	0.75	probably_damaging	0.25	NA	-	-	T	-	ENSG00000167658
MAVS:chr20:3872176	0.00614691	TRUE	3_prime_UTR_variant	-	c.*6029A>G	protein_coding	MAVS	mitochondrial antiviral signaling protein	-	-	4.18375	8.3675	14.29	0.5	-	0.5	NA	-	-	A	AluJr4	ENSG00000088888
CPM:chr12:68851361	0.00640203	TRUE	3_prime_UTR_variant	-	c.*5076A>G	protein_coding	CPM	carboxypeptidase M	-	-	9.66	16.905	20	0.571429	-	0.428571	NA	-	-	T	AluSc8	ENSG00000135678
DDX19A:chr16:70372975	0.00674312	TRUE	3_prime_UTR_variant	-	c.*989A>G	protein_coding	DDX19A	DEAD-box helicase 19A	-	-	6.76125	10.818	15	0.625	-	0.375	NA	-	-	A	AluJb	ENSG00000168872
ALDH6A1:chr14:74058138	0.00710396	TRUE	3_prime_UTR_variant	-	c.*2504A>G	protein_coding	ALDH6A1	aldehyde dehydrogenase 6 family member A1	-	-	13.89	20.835	40	0.666667	-	0.333333	NA	-	-	T	AluSc8	ENSG00000119711
ARSA:chr22:50623970	0.00712073	TRUE	3_prime_UTR_variant	-	c.*1175A>G	protein_coding	ARSA	arylsulfatase A	-	-	5.57714	9.76	15.38	0.571429	-	0.428571	NA	-	-	T	AluJr	ENSG00000100299
GRAMD1B:chr11:123502573	0.00716367	TRUE	intron_variant	-	c.452+21680A>G	protein_coding	GRAMD1B	GRAM domain containing 1B	-	-	17.834	22.2925	33.33	0.8	-	0.2	NA	-	-	A	AluSx	ENSG00000023171
ALDH2:chr12:111798127	0.00734817	FALSE	missense_variant	p.K378R	c.1133A>G	protein_coding	ALDH2	aldehyde dehydrogenase 2 family member	rs751540537	tolerated	2.26143	3.9575	6.45	0.571429	benign	0.428571	8.805e-06	gnomAD_NFE	-	A	-	ENSG00000111275
RAP1B:chr12:68637517	0.00759708	TRUE	intron_variant	-	c.-26-11182A>G	protein_coding	RAP1B	RAP1B, member of RAS oncogene family	-	-	19.65	24.5625	33.33	0.8	-	0.2	NA	-	-	a	AluSq2	ENSG00000127314
METTL2B:chr7:128504976	0.00837675	TRUE	3_prime_UTR_variant	-	c.*3060A>G	protein_coding	METTL2B	methyltransferase like 2B	-	-	31.5757	31.5757	50	1	-	0.142857	NA	-	-	A	AluSp	ENSG00000165055
SRP9:chr1:225786879	0.00882366	TRUE	intron_variant	-	c.142-2361A>G	protein_coding	SRP9	signal recognition particle 9	rs1161553517	-	9.95625	15.93	17.65	0.625	-	0.375	2.077e-05	gnomAD_NFE	-	.	AluJo	ENSG00000143742
NMT2:chr10:15106267	0.0103424	TRUE	3_prime_UTR_variant	-	c.*2928A>G	protein_coding	NMT2	N-myristoyltransferase 2	-	-	8.65286	12.114	21.43	0.714286	-	0.285714	NA	-	-	T	AluSz	ENSG00000152465
DOK5:chr20:54501408	0.010367	TRUE	intron_variant	-	c.66+25396A>G	protein_coding	DOK5	docking protein 5	-	-	14.676	14.676	25	1	-	0	NA	-	-	A	AluY	ENSG00000101134
GASK1B:chr4:158149971	0.0109079	FALSE	intron_variant	-	c.1149+5640A>G	protein_coding	GASK1B	family with sequence similarity 198 member B	rs920666338	-	11.11	16.665	22.22	0.666667	-	0.333333	NA	-	-	t	AluY	ENSG00000164125
ZNF32:chr10:43644101	0.0113714	FALSE	synonymous_variant	p.R257=	c.771A>G	protein_coding	ZNF32	zinc finger protein 32	-	-	5.00714	8.7625	13.33	0.571429	-	0.428571	NA	-	-	T	-	ENSG00000169740
EMP2:chr16:10529674	0.0120339	TRUE	3_prime_UTR_variant	-	c.*3231A>G	protein_coding	EMP2	epithelial membrane protein 2	-	-	6.97286	12.2025	17.65	0.571429	-	0.428571	NA	-	-	T	AluSp	ENSG00000213853
FKBP11:chr12:48923107	0.0123161	TRUE	intron_variant	-	c.388+675A>G	protein_coding	FKBP11	FK506 binding protein 11	-	-	6.43143	9.004	13.04	0.714286	-	0.285714	NA	-	-	t	AluSp	ENSG00000134285
FGD5-AS1:chr3:14944946	0.0127028	TRUE	non_coding_transcript_exon_variant	-	n.1661A>G	lncRNA	FGD5-AS1	FGD5 antisense RNA 1	-	-	17.1586	17.1586	30	1	-	0	NA	-	-	T	AluSq2	ENSG00000225733
PTPRG:chr3:61567863	0.0127876	TRUE	intron_variant	-	c.85+5491A>G	protein_coding	PTPRG	protein tyrosine phosphatase, receptor type G	-	-	17.3483	26.0225	40	0.666667	-	0.333333	NA	-	-	A	AluJo	ENSG00000144724
LPP:chr3:188880930	0.0130584	TRUE	3_prime_UTR_variant	-	c.*6451A>G	protein_coding	LPP	LIM domain containing preferred translocation partner in lipoma	-	-	4.86429	6.81	7.69	0.714286	-	0.285714	NA	-	-	A	AluYk4	ENSG00000145012
FOXRED2:chr22:36488356	0.0132353	TRUE	3_prime_UTR_variant	-	c.*1652A>G	protein_coding	FOXRED2	FAD dependent oxidoreductase domain containing 2	-	-	9.43714	16.515	20	0.571429	-	0.428571	NA	-	-	T	AluSx	ENSG00000100350
ZNF252P:chr8:144974357	0.013658	TRUE	non_coding_transcript_exon_variant	-	n.4442A>G	processed_transcript	ZNF252P	zinc finger protein 252, pseudogene	rs11541176	-	27.422	27.422	33.33	1	-	0	NA	-	-	T	AluJr4	ENSG00000196922
TPM4:chr19:16083258	0.0138573	TRUE	intron_variant	-	c.374+1212A>G	protein_coding	TPM4	tropomyosin 4	-	-	38.9767	38.9767	60	1	-	0.333333	NA	-	-	A	AluSx1	ENSG00000167460
SLC35F1:chr6:117999081	0.014343	FALSE	intron_variant	-	c.173+91182A>G	protein_coding	SLC35F1	solute carrier family 35 member F1	-	-	3.68125	5.89	11.54	0.625	-	0.375	NA	-	-	-	-	ENSG00000196376
ELOVL5:chr6:53267725	0.0144263	FALSE	3_prime_UTR_variant	-	c.*1402A>G	protein_coding	ELOVL5	ELOVL fatty acid elongase 5	-	-	6.545	7.48	13.73	0.875	-	0.125	NA	-	-	T	-	ENSG00000012660
EIF2AK3:chr2:88557838	0.0149309	FALSE	synonymous_variant	p.P1083=	c.3249A>G	protein_coding	EIF2AK3	eukaryotic translation initiation factor 2 alpha kinase 3	-	-	7.09286	9.93	15.38	0.714286	-	0.285714	NA	-	-	T	-	ENSG00000172071
TFDP2:chr3:141950079	0.0158248	TRUE	3_prime_UTR_variant	-	c.*2434A>G	protein_coding	TFDP2	transcription factor Dp-2	-	-	12.2317	18.3475	30.77	0.666667	-	0.333333	NA	-	-	T	AluJb	ENSG00000114126
SMIM14:chr4:39550555	0.0161098	TRUE	3_prime_UTR_variant	-	c.*1571A>G	protein_coding	SMIM14	small integral membrane protein 14	-	-	5.45857	7.642	13.33	0.714286	-	0.285714	NA	-	-	T	AluSx	ENSG00000163683
VPS13C:chr15:61861059	0.0164298	TRUE	intron_variant	-	c.10952+2381A>G	protein_coding	VPS13C	vacuolar protein sorting 13 homolog C	-	-	30	37.5	60	0.8	-	0.2	NA	-	-	T	AluSz	ENSG00000129003
MAVS:chr20:3872279	0.0165125	TRUE	3_prime_UTR_variant	-	c.*6132A>G	protein_coding	MAVS	mitochondrial antiviral signaling protein	-	-	11.7743	20.605	33.33	0.571429	-	0.428571	NA	-	-	A	AluJr4	ENSG00000088888
GSR:chr8:30678561	0.0165811	TRUE	3_prime_UTR_variant	-	c.*959A>G	protein_coding	GSR	glutathione-disulfide reductase	rs11552954	-	16.5457	16.5457	29.41	1	-	0	NA	-	-	T	AluJb	ENSG00000104687
HSPE1:chr2:197503275	0.016699	FALSE	3_prime_UTR_variant	-	c.*16A>G	protein_coding	HSPE1	heat shock protein family E (Hsp10) member 1	rs1218667371	-	1.685	2.24667	2.78	0.75	-	0.25	8.875e-06	gnomAD_NFE	-	A	-	ENSG00000115541
ZDHHC20:chr13:21374438	0.0171514	TRUE	3_prime_UTR_variant	-	c.*2258A>G	protein_coding	ZDHHC20	zinc finger DHHC-type containing 20	COSV57183573	-	19.49	22.7383	57.14	0.857143	-	0.285714	NA	-	-	T	AluSx	ENSG00000180776
CFLAR:chr2:201164138	0.0175029	TRUE	3_prime_UTR_variant	-	c.*165A>G	protein_coding	CFLAR	CASP8 and FADD like apoptosis regulator	rs1142191	-	7.26333	10.895	14.29	0.666667	-	0.333333	NA	-	-	A	AluSx1	ENSG00000003402
ARF4:chr3:57591563	0.0184134	TRUE	intron_variant	-	c.67+5511A>G	protein_coding	ARF4	ADP ribosylation factor 4	-	-	10.0175	10.0175	20	1	-	0	NA	-	-	T	AluSg	ENSG00000168374
GPC6:chr13:93295033	0.0190921	TRUE	intron_variant	-	c.160+67417A>G	protein_coding	GPC6	glypican 6	-	-	4.76	5.95	8.33	0.8	-	0.2	NA	-	-	A	AluJb	ENSG00000183098
RDX:chr11:110245056	0.019577	TRUE	intron_variant	-	c.1090+2647A>G	protein_coding	RDX	radixin	-	-	9.51333	14.27	25	0.666667	-	0.333333	NA	-	-	C	AluSx1	ENSG00000137710
STX2:chr12:130802231	0.0208161	TRUE	intron_variant	-	c.464-743A>G	protein_coding	STX2	syntaxin 2	-	-	19.4638	25.9517	57.14	0.75	-	0.375	NA	-	-	T	AluSz	ENSG00000111450
NMT2:chr10:15108366	0.0230775	TRUE	3_prime_UTR_variant	-	c.*829A>G	protein_coding	NMT2	N-myristoyltransferase 2	-	-	12.41	14.4783	21.43	0.857143	-	0.142857	NA	-	-	T	AluSc	ENSG00000152465
HNRNPC:chr14:21263323	0.0231105	FALSE	5_prime_UTR_variant	-	c.-49A>G	protein_coding	HNRNPC	heterogeneous nuclear ribonucleoprotein C (C1/C2)	-	-	1.42125	2.8425	4.08	0.5	-	0.5	NA	-	-	T	-	ENSG00000092199
PRXL2A:chr10:80432562	0.0238212	TRUE	3_prime_UTR_variant	-	c.*463A>G	protein_coding	PRXL2A	peroxiredoxin like 2A	rs1140130	-	10.2243	10.2243	14.81	1	-	0	NA	-	-	A	AluSx1	ENSG00000122378
ELOVL5:chr6:53323650	0.0245487	TRUE	intron_variant	-	c.-9+25167A>G	protein_coding	ELOVL5	ELOVL fatty acid elongase 5	-	-	48.778	48.778	60	1	-	0.4	NA	-	-	T	AluSp	ENSG00000012660
MAP3K20:chr2:173222111	0.0247017	TRUE	intron_variant	-	c.987+4861A>G	protein_coding	MAP3K20	mitogen-activated protein kinase kinase kinase 20	-	-	1.79625	3.5925	5.26	0.5	-	0.5	NA	-	-	A	AluJo	ENSG00000091436
COPS7A:chr12:6724628	0.0248542	FALSE	5_prime_UTR_variant	-	c.-29A>G	protein_coding	COPS7A	COP9 signalosome subunit 7A	-	-	2.41625	4.8325	11.11	0.5	-	0.5	NA	-	-	A	-	ENSG00000111652
H3-2:chr1:143904542	0.0260207	FALSE	3_prime_UTR_variant	-	c.*50A>G	protein_coding	H3-2	novel transcript	rs879974211	-	11.0117	16.5175	31.58	0.666667	-	0.333333	NA	-	-	c	-	ENSG00000273213
F11R:chr1:160998067	0.0262084	TRUE	3_prime_UTR_variant	-	c.*804A>G	protein_coding	F11R	F11 receptor	rs1127862	-	47.8013	47.8013	64	1	-	0.5	NA	-	-	T	AluSp	ENSG00000158769
SEMA3A:chr7:83979163	0.0282219	FALSE	intron_variant	-	c.1653-1967A>G	protein_coding	SEMA3A	semaphorin 3A	rs1347576111	-	18.818	18.818	33.33	1	-	0	NA	-	-	T	AluSg	ENSG00000075213
HIF1A:chr14:61742677	0.0284148	TRUE	intron_variant	-	c.2165+1489A>G	protein_coding	HIF1A	hypoxia inducible factor 1 subunit alpha	-	-	9.24333	11.092	27.27	0.833333	-	0.166667	NA	-	-	A	AluSq2	ENSG00000100644
SNRPD3:chr22:24573702	0.0284882	TRUE	3_prime_UTR_variant	-	c.*1725A>G	protein_coding	SNRPD3	small nuclear ribonucleoprotein D3 polypeptide	-	-	7.7825	10.3767	20	0.75	-	0.25	NA	-	-	A	AluJo	ENSG00000100028
GRAMD1B:chr11:123620242	0.0288033	TRUE	intron_variant	-	c.2148+1018A>G	protein_coding	GRAMD1B	GRAM domain containing 1B	-	-	20.2717	24.326	55.56	0.833333	-	0.333333	NA	-	-	A	AluSz	ENSG00000023171
PRKX:chrX:3666222	0.0293678	FALSE	intron_variant	-	c.335+8376A>G	protein_coding	PRKX	protein kinase X-linked	-	-	19.5483	19.5483	33.33	1	-	0	NA	-	-	T	AluY	ENSG00000183943
ARSD:chrX:2906414	0.02978	TRUE	3_prime_UTR_variant	-	c.*857A>G	protein_coding	ARSD	arylsulfatase D	-	-	5.23	6.97333	15	0.75	-	0.25	NA	-	-	T	AluJb	ENSG00000006756
CYP20A1:chr2:203300810	0.0300891	TRUE	3_prime_UTR_variant	-	c.*3902A>G	protein_coding	CYP20A1	cytochrome P450 family 20 subfamily A member 1	-	-	13.175	13.175	20	1	-	0	NA	-	-	A	AluSp	ENSG00000119004
C16orf72:chr16:9110931	0.030585	TRUE	intron_variant	-	c.584-5737A>G	protein_coding	C16orf72	chromosome 16 open reading frame 72	rs1000979867	-	5.92375	9.478	15.38	0.625	-	0.375	NA	-	-	A	AluSp	ENSG00000182831
CMC2:chr16:80980779	0.0313754	TRUE	intron_variant	-	c.153+1027A>G	protein_coding	CMC2	C-X9-C motif containing 2	rs3177094	-	18.4629	18.4629	31.58	1	-	0	0.0003459	gnomAD_AFR	-	T	AluJr	ENSG00000103121
CTSB:chr8:11843774	0.0316078	TRUE	3_prime_UTR_variant	-	c.*1351A>G	protein_coding	CTSB	cathepsin B	rs879175042	-	51.5025	51.5025	72.73	1	-	0.5	NA	-	-	T	AluSx1	ENSG00000164733
VPS13C:chr15:61860991	0.0318369	TRUE	intron_variant	-	c.10952+2449A>G	protein_coding	VPS13C	vacuolar protein sorting 13 homolog C	-	-	33.81	33.81	50	1	-	0.5	NA	-	-	T	AluSz	ENSG00000129003
GRAMD1B:chr11:123486333	0.0328317	TRUE	intron_variant	-	c.452+5440A>G	protein_coding	GRAMD1B	GRAM domain containing 1B	-	-	9.265	11.118	14.29	0.833333	-	0.166667	NA	-	-	A	AluSz6	ENSG00000023171
STAR:chr8:38143791	0.0345528	FALSE	3_prime_UTR_variant	-	c.*482A>G	protein_coding	STAR	steroidogenic acute regulatory protein	-	-	1.47125	1.68143	3.73	0.875	-	0.125	NA	-	-	T	-	ENSG00000147465
SNRPD3:chr22:24573660	0.0349564	TRUE	3_prime_UTR_variant	-	c.*1683A>G	protein_coding	SNRPD3	small nuclear ribonucleoprotein D3 polypeptide	-	-	11.5962	13.2529	21.05	0.875	-	0.125	NA	-	-	A	AluJo	ENSG00000100028
CFLAR:chr2:201164011	0.0352235	TRUE	3_prime_UTR_variant	-	c.*38A>G	protein_coding	CFLAR	CASP8 and FADD like apoptosis regulator	rs1138213	-	8.115	10.82	16.67	0.75	-	0.25	0	gnomAD_AFR,gnomAD_AMR,gnomAD_ASJ,gnomAD_EAS,gnomAD_FIN,gnomAD_NFE,gnomAD_OTH,gnomAD_SAS	-	A	AluSx1	ENSG00000003402
TMCO1:chr1:165768201	0.0355168	FALSE	missense_variant	p.S98G	c.292A>G	protein_coding	TMCO1	transmembrane and coiled-coil domains 1	-	deleterious	1.33625	2.6725	3.57	0.5	probably_damaging	0.5	NA	-	-	T	-	ENSG00000143183
TXNRD1:chr12:104297097	0.0359528	TRUE	intron_variant	-	c.414+8057A>G	protein_coding	TXNRD1	thioredoxin reductase 1	-	-	40.5925	40.5925	60	1	-	0.25	NA	-	-	A	AluSq2	ENSG00000198431
TMOD3:chr15:51913818	0.0363034	TRUE	3_prime_UTR_variant	-	c.*5008A>G	protein_coding	TMOD3	tropomodulin 3	rs1168212926	-	13.222	16.5275	25	0.8	-	0.2	NA	-	-	a	AluJb	ENSG00000138594
POLR1E:chr9:37503395	0.0367207	TRUE	3_prime_UTR_variant	-	c.*193A>G	protein_coding	POLR1E	RNA polymerase I subunit E	-	-	11.9875	23.975	50	0.5	-	0.625	NA	-	-	A	AluJo	ENSG00000137054
DFFA:chr1:10457256	0.0368489	TRUE	3_prime_UTR_variant	-	c.*4234A>G	protein_coding	DFFA	DNA fragmentation factor subunit alpha	-	-	20.9757	24.4717	31.25	0.857143	-	0.142857	NA	-	-	T	AluJr4	ENSG00000160049
NEBL:chr10:20815933	0.0371927	TRUE	intron_variant	-	c.2149-216A>G	protein_coding	NEBL	nebulette	-	-	25.8943	30.21	57.14	0.857143	-	0.285714	NA	-	-	T	AluJb	ENSG00000078114
ARSA:chr22:50623951	0.0375634	TRUE	3_prime_UTR_variant	-	c.*1194A>G	protein_coding	ARSA	arylsulfatase A	-	-	33.3875	33.3875	57.14	1	-	0.25	NA	-	-	T	AluJr	ENSG00000100299
TXNDC15:chr5:134900418	0.0377419	TRUE	3_prime_UTR_variant	-	c.*733A>G	protein_coding	TXNDC15	thioredoxin domain containing 15	-	-	16.5686	19.33	35.29	0.857143	-	0.142857	NA	-	-	A	AluSq	ENSG00000113621
PLIN3:chr19:4859834	0.0380186	FALSE	missense_variant	p.E86G	c.257A>G	protein_coding	PLIN3	perilipin 3	-	deleterious	1.0825	2.165	2.86	0.5	probably_damaging	0.5	NA	-	-	T	-	ENSG00000105355
HIF1A:chr14:61742805	0.0393325	TRUE	intron_variant	-	c.2165+1617A>G	protein_coding	HIF1A	hypoxia inducible factor 1 subunit alpha	-	-	16.2157	16.2157	40	1	-	0	NA	-	-	A	AluSq2	ENSG00000100644
TMX4:chr20:7982390	0.03975	FALSE	missense_variant	p.E304G	c.911A>G	protein_coding	TMX4	thioredoxin related transmembrane protein 4	-	deleterious	3.76125	7.5225	18.18	0.5	benign	0.5	NA	-	-	T	-	ENSG00000125827
HOOK3:chr8:43020845	0.0399541	TRUE	3_prime_UTR_variant	-	c.*2347A>G	protein_coding	HOOK3	hook microtubule tethering protein 3	-	-	13.934	17.4175	25	0.8	-	0.2	NA	-	-	A	AluSq2	ENSG00000168172
PAICS:chr4:56460851	0.0400653	TRUE	3_prime_UTR_variant	-	c.*1313A>G	protein_coding	PAICS	phosphoribosylaminoimidazole carboxylase and phosphoribosylaminoimidazolesuccinocarboxamide synthase	rs1133210	-	9.14875	12.1983	18.18	0.75	-	0.25	NA	-	-	A	AluSx1	ENSG00000128050
TAF1D:chr11:93735605	0.0401765	TRUE	3_prime_UTR_variant	-	c.*556A>G	protein_coding	TAF1D	TATA-box binding protein associated factor, RNA polymerase I subunit D	-	-	30.548	30.548	54.17	1	-	0.2	NA	-	-	T	AluSx1	ENSG00000166012
GSTA4:chr6:52978431	0.0402085	FALSE	3_prime_UTR_variant	-	c.*39A>G	protein_coding	GSTA4	glutathione S-transferase alpha 4	-	-	2.83375	5.6675	10	0.5	-	0.5	NA	-	-	T	-	ENSG00000170899
MRI1:chr19:13773913	0.0431654	TRUE	3_prime_UTR_variant	-	c.*1632A>G	protein_coding	MRI1	methylthioribose-1-phosphate isomerase 1	-	-	30.9325	30.9325	44.44	1	-	0.25	NA	-	-	A	AluSx1	ENSG00000037757
MALT1:chr18:58752551	0.0441383	TRUE	3_prime_UTR_variant	-	c.*4709A>G	protein_coding	MALT1	MALT1 paracaspase	-	-	26.896	26.896	37.5	1	-	0	NA	-	-	A	AluJb	ENSG00000172175
ALDH6A1:chr14:74060272	0.0458563	TRUE	3_prime_UTR_variant	-	c.*370A>G	protein_coding	ALDH6A1	aldehyde dehydrogenase 6 family member A1	rs1135883	-	6.93714	12.14	15.38	0.571429	-	0.428571	NA	-	-	T	AluJo	ENSG00000119711
PLBD2:chr12:113391126	0.0464004	TRUE	3_prime_UTR_variant	-	c.*2500A>G	protein_coding	PLBD2	phospholipase B domain containing 2	-	-	2.85125	5.7025	7.41	0.5	-	0.5	NA	-	-	A	-	ENSG00000151176
EEF1A1P13:chr5:14652732	0.0465456	FALSE	non_coding_transcript_exon_variant	-	n.598A>G	processed_pseudogene	EEF1A1P13	eukaryotic translation elongation factor 1 alpha 1 pseudogene 13	-	-	34.128	34.128	50	1	-	0.6	NA	-	-	t	-	ENSG00000250182
LPP:chr3:188881061	0.0470867	TRUE	3_prime_UTR_variant	-	c.*6582A>G	protein_coding	LPP	LIM domain containing preferred translocation partner in lipoma	-	-	15.888	19.86	33.33	0.8	-	0.2	NA	-	-	A	AluYk4	ENSG00000145012
GSR:chr8:30678634	0.0484627	TRUE	3_prime_UTR_variant	-	c.*886A>G	protein_coding	GSR	glutathione-disulfide reductase	-	-	19.3686	19.3686	30.77	1	-	0	NA	-	-	T	AluJb	ENSG00000104687
